# Supplementary material for: Studies in Hawaiian Diptera II: New Distributional Records for Endemic Scatella (Ephydridae)
Source: Biodivers Data J. 2014 Aug 18;(2):e1110. doi: 10.3897/BDJ.2.e1110 (PMC4152826; doi:10.3897/BDJ.2.e1110)
Supplement: Supplementary material 1 — Distribution of Scatella amnica [file biodiversity_data_journal-2-e1110-s001.kml]

<?xml version="1.0" encoding="UTF-8"?>
<kml xmlns="http://www.opengis.net/kml/2.2" xmlns:gx="http://www.google.com/kml/ext/2.2" xmlns:kml="http://www.opengis.net/kml/2.2" xmlns:atom="http://www.w3.org/2005/Atom">
<Document>
	<name>S_amnica.kml</name>
	<StyleMap id="msn_shaded_dot1">
		<Pair>
			<key>normal</key>
			<styleUrl>#sn_shaded_dot31</styleUrl>
		</Pair>
		<Pair>
			<key>highlight</key>
			<styleUrl>#sh_shaded_dot0</styleUrl>
		</Pair>
	</StyleMap>
	<Style id="sn_shaded_dot31">
		<IconStyle>
			<color>ffcccccc</color>
			<scale>1.2</scale>
			<Icon>
				<href>http://maps.google.com/mapfiles/kml/shapes/shaded_dot.png</href>
			</Icon>
		</IconStyle>
		<LabelStyle>
			<color>00ffffff</color>
		</LabelStyle>
	</Style>
	<StyleMap id="msn_shaded_dot00">
		<Pair>
			<key>normal</key>
			<styleUrl>#sn_shaded_dot0</styleUrl>
		</Pair>
		<Pair>
			<key>highlight</key>
			<styleUrl>#sh_shaded_dot1</styleUrl>
		</Pair>
	</StyleMap>
	<Style id="sh_shaded_dot1">
		<IconStyle>
			<color>ff000080</color>
			<scale>1.4</scale>
			<Icon>
				<href>http://maps.google.com/mapfiles/kml/shapes/shaded_dot.png</href>
			</Icon>
		</IconStyle>
		<LabelStyle>
			<color>00ffffff</color>
		</LabelStyle>
	</Style>
	<Style id="sh_shaded_dot32">
		<IconStyle>
			<color>ffcccccc</color>
			<scale>1.4</scale>
			<Icon>
				<href>http://maps.google.com/mapfiles/kml/shapes/shaded_dot.png</href>
			</Icon>
		</IconStyle>
		<LabelStyle>
			<color>00ffffff</color>
		</LabelStyle>
	</Style>
	<StyleMap id="msn_shaded_dot23">
		<Pair>
			<key>normal</key>
			<styleUrl>#sn_shaded_dot22</styleUrl>
		</Pair>
		<Pair>
			<key>highlight</key>
			<styleUrl>#sh_shaded_dot05</styleUrl>
		</Pair>
	</StyleMap>
	<StyleMap id="msn_shaded_dot2">
		<Pair>
			<key>normal</key>
			<styleUrl>#sn_shaded_dot4</styleUrl>
		</Pair>
		<Pair>
			<key>highlight</key>
			<styleUrl>#sh_shaded_dot32</styleUrl>
		</Pair>
	</StyleMap>
	<Style id="sh_shaded_dot2">
		<IconStyle>
			<color>ffcccccc</color>
			<scale>1.4</scale>
			<Icon>
				<href>http://maps.google.com/mapfiles/kml/shapes/shaded_dot.png</href>
			</Icon>
		</IconStyle>
		<LabelStyle>
			<color>00ffffff</color>
		</LabelStyle>
	</Style>
	<Style id="sh_shaded_dot05">
		<IconStyle>
			<color>ffcccccc</color>
			<scale>1.4</scale>
			<Icon>
				<href>http://maps.google.com/mapfiles/kml/shapes/shaded_dot.png</href>
			</Icon>
		</IconStyle>
		<LabelStyle>
			<color>00ffffff</color>
		</LabelStyle>
	</Style>
	<Style id="sn_shaded_dot22">
		<IconStyle>
			<color>ffcccccc</color>
			<scale>1.2</scale>
			<Icon>
				<href>http://maps.google.com/mapfiles/kml/shapes/shaded_dot.png</href>
			</Icon>
		</IconStyle>
		<LabelStyle>
			<color>00ffffff</color>
		</LabelStyle>
	</Style>
	<Style id="sh_shaded_dot0">
		<IconStyle>
			<color>ffcccccc</color>
			<scale>1.4</scale>
			<Icon>
				<href>http://maps.google.com/mapfiles/kml/shapes/shaded_dot.png</href>
			</Icon>
		</IconStyle>
		<LabelStyle>
			<color>00ffffff</color>
		</LabelStyle>
	</Style>
	<Style id="sn_shaded_dot0">
		<IconStyle>
			<color>ff000080</color>
			<scale>1.2</scale>
			<Icon>
				<href>http://maps.google.com/mapfiles/kml/shapes/shaded_dot.png</href>
			</Icon>
		</IconStyle>
		<LabelStyle>
			<color>00ffffff</color>
		</LabelStyle>
	</Style>
	<Style id="sn_shaded_dot4">
		<IconStyle>
			<color>ffcccccc</color>
			<scale>1.2</scale>
			<Icon>
				<href>http://maps.google.com/mapfiles/kml/shapes/shaded_dot.png</href>
			</Icon>
		</IconStyle>
		<LabelStyle>
			<color>00ffffff</color>
		</LabelStyle>
	</Style>
	<StyleMap id="msn_shaded_dot3">
		<Pair>
			<key>normal</key>
			<styleUrl>#sn_shaded_dot10</styleUrl>
		</Pair>
		<Pair>
			<key>highlight</key>
			<styleUrl>#sh_shaded_dot2</styleUrl>
		</Pair>
	</StyleMap>
	<Style id="sn_shaded_dot10">
		<IconStyle>
			<color>ffcccccc</color>
			<scale>1.2</scale>
			<Icon>
				<href>http://maps.google.com/mapfiles/kml/shapes/shaded_dot.png</href>
			</Icon>
		</IconStyle>
		<LabelStyle>
			<color>00ffffff</color>
		</LabelStyle>
	</Style>
	<Folder>
		<name>Scatella amnica</name>
		<LookAt>
			<longitude>-157.2783387723494</longitude>
			<latitude>20.29273925729281</latitude>
			<altitude>0</altitude>
			<heading>11.21157304325148</heading>
			<tilt>0</tilt>
			<range>596562.4807053788</range>
			<altitudeMode>relativeToGround</altitudeMode>
			<gx:altitudeMode>relativeToSeaFloor</gx:altitudeMode>
		</LookAt>
		<Placemark>
			<name>WCM1952</name>
			<description>Paauilo</description>
			<LookAt>
				<longitude>-155.3679609510042</longitude>
				<latitude>20.04240836665039</latitude>
				<altitude>0</altitude>
				<heading>0.0008076169622005902</heading>
				<tilt>0</tilt>
				<range>2884.979240359822</range>
				<altitudeMode>relativeToGround</altitudeMode>
				<gx:altitudeMode>relativeToSeaFloor</gx:altitudeMode>
			</LookAt>
			<styleUrl>#msn_shaded_dot00</styleUrl>
			<Point>
				<coordinates>-155.3735443772585,20.03703704696005,0</coordinates>
			</Point>
		</Placemark>
		<Placemark>
			<name>DEH1956</name>
			<description>Waikamoi</description>
			<LookAt>
				<longitude>-156.2382737730132</longitude>
				<latitude>20.81121084162982</latitude>
				<altitude>0</altitude>
				<heading>-0.285572261069129</heading>
				<tilt>0</tilt>
				<range>1425.913739212393</range>
				<altitudeMode>relativeToGround</altitudeMode>
				<gx:altitudeMode>relativeToSeaFloor</gx:altitudeMode>
			</LookAt>
			<styleUrl>#msn_shaded_dot00</styleUrl>
			<Point>
				<coordinates>-156.2368316381818,20.8121156482319,0</coordinates>
			</Point>
		</Placemark>
		<Placemark>
			<name>WWW1946</name>
			<description>Akaka Falls</description>
			<LookAt>
				<longitude>-155.1569928070004</longitude>
				<latitude>19.85309816658645</latitude>
				<altitude>0</altitude>
				<heading>0.008248594067313908</heading>
				<tilt>0</tilt>
				<range>1829.986423438098</range>
				<altitudeMode>relativeToGround</altitudeMode>
				<gx:altitudeMode>relativeToSeaFloor</gx:altitudeMode>
			</LookAt>
			<styleUrl>#msn_shaded_dot00</styleUrl>
			<Point>
				<coordinates>-155.1550596791791,19.85362574483599,0</coordinates>
			</Point>
		</Placemark>
		<Placemark>
			<name>DEH1964</name>
			<description>Akaka Falls</description>
			<LookAt>
				<longitude>-155.1569928070004</longitude>
				<latitude>19.85309816658645</latitude>
				<altitude>0</altitude>
				<heading>0.008248594067313908</heading>
				<tilt>0</tilt>
				<range>1829.986423438098</range>
				<altitudeMode>relativeToGround</altitudeMode>
				<gx:altitudeMode>relativeToSeaFloor</gx:altitudeMode>
			</LookAt>
			<styleUrl>#msn_shaded_dot00</styleUrl>
			<Point>
				<coordinates>-155.1550596791791,19.85362574483599,0</coordinates>
			</Point>
		</Placemark>
		<Placemark>
			<name>JAT1970</name>
			<description>Akaka Falls</description>
			<LookAt>
				<longitude>-155.1569928070004</longitude>
				<latitude>19.85309816658645</latitude>
				<altitude>0</altitude>
				<heading>0.008248594067313908</heading>
				<tilt>0</tilt>
				<range>1829.986423438098</range>
				<altitudeMode>relativeToGround</altitudeMode>
				<gx:altitudeMode>relativeToSeaFloor</gx:altitudeMode>
			</LookAt>
			<styleUrl>#msn_shaded_dot00</styleUrl>
			<Point>
				<coordinates>-155.1550596791791,19.85362574483599,0</coordinates>
			</Point>
		</Placemark>
		<Placemark>
			<name>JAT1970</name>
			<description>Boiling Pots</description>
			<LookAt>
				<longitude>-155.1305720120626</longitude>
				<latitude>19.71539399841111</latitude>
				<altitude>0</altitude>
				<heading>-4.069300256659548e-09</heading>
				<tilt>0</tilt>
				<range>999.9997461426253</range>
				<altitudeMode>relativeToGround</altitudeMode>
				<gx:altitudeMode>relativeToSeaFloor</gx:altitudeMode>
			</LookAt>
			<styleUrl>#msn_shaded_dot00</styleUrl>
			<Point>
				<coordinates>-155.1305720120626,19.71539399841111,0</coordinates>
			</Point>
		</Placemark>
		<Placemark>
			<name>JAT1970</name>
			<description>Rainbow Falls</description>
			<LookAt>
				<longitude>-155.1067812671692</longitude>
				<latitude>19.71937477975028</latitude>
				<altitude>0</altitude>
				<heading>-0.006017947121633725</heading>
				<tilt>0</tilt>
				<range>1565.653565629091</range>
				<altitudeMode>relativeToGround</altitudeMode>
				<gx:altitudeMode>relativeToSeaFloor</gx:altitudeMode>
			</LookAt>
			<styleUrl>#msn_shaded_dot00</styleUrl>
			<Point>
				<coordinates>-155.1093834735931,19.71945694063003,0</coordinates>
			</Point>
		</Placemark>
		<Placemark>
			<name>JAT1970</name>
			<description>Wailuku River</description>
			<LookAt>
				<longitude>-155.1632378627769</longitude>
				<latitude>19.70410809757548</latitude>
				<altitude>0</altitude>
				<heading>-0.004173824917950826</heading>
				<tilt>0</tilt>
				<range>6128.611773837834</range>
				<altitudeMode>relativeToGround</altitudeMode>
				<gx:altitudeMode>relativeToSeaFloor</gx:altitudeMode>
			</LookAt>
			<styleUrl>#msn_shaded_dot00</styleUrl>
			<Point>
				<coordinates>-155.1723390279205,19.70827776047728,0</coordinates>
			</Point>
		</Placemark>
		<Placemark>
			<name>JAT1970</name>
			<description>Kopiliula Stream</description>
			<LookAt>
				<longitude>-156.1374255680815</longitude>
				<latitude>20.81218387968106</latitude>
				<altitude>0</altitude>
				<heading>-0.3505674024120251</heading>
				<tilt>0</tilt>
				<range>38213.75480581527</range>
				<altitudeMode>relativeToGround</altitudeMode>
				<gx:altitudeMode>relativeToSeaFloor</gx:altitudeMode>
			</LookAt>
			<styleUrl>#msn_shaded_dot00</styleUrl>
			<Point>
				<coordinates>-156.1353496006438,20.82309389806684,0</coordinates>
			</Point>
		</Placemark>
		<Placemark>
			<name>JAT1970</name>
			<description>Kawainui Stream</description>
			<LookAt>
				<longitude>-156.8797219468646</longitude>
				<latitude>21.1347220677189</latitude>
				<altitude>0</altitude>
				<heading>1.915856251949378e-08</heading>
				<tilt>0</tilt>
				<range>28729.5720889107</range>
				<altitudeMode>relativeToGround</altitudeMode>
				<gx:altitudeMode>relativeToSeaFloor</gx:altitudeMode>
			</LookAt>
			<styleUrl>#msn_shaded_dot00</styleUrl>
			<Point>
				<coordinates>-156.8838481424672,21.13343905729734,0</coordinates>
			</Point>
		</Placemark>
		<Placemark>
			<name>DEH1952</name>
			<description>Halawa Valley</description>
			<LookAt>
				<longitude>-156.7369303442452</longitude>
				<latitude>21.16443453684656</latitude>
				<altitude>0</altitude>
				<heading>2.792690363613407e-07</heading>
				<tilt>0</tilt>
				<range>5589.830312923787</range>
				<altitudeMode>relativeToGround</altitudeMode>
				<gx:altitudeMode>relativeToSeaFloor</gx:altitudeMode>
			</LookAt>
			<styleUrl>#msn_shaded_dot00</styleUrl>
			<Point>
				<coordinates>-156.7409268817743,21.15756653621075,0</coordinates>
			</Point>
		</Placemark>
		<Placemark>
			<name>DEH1953</name>
			<description>Wailua</description>
			<LookAt>
				<longitude>-159.3377103817832</longitude>
				<latitude>22.05218800502369</latitude>
				<altitude>0</altitude>
				<heading>1.282079384792995e-06</heading>
				<tilt>0</tilt>
				<range>3259.745101465018</range>
				<altitudeMode>relativeToGround</altitudeMode>
				<gx:altitudeMode>relativeToSeaFloor</gx:altitudeMode>
			</LookAt>
			<styleUrl>#msn_shaded_dot00</styleUrl>
			<Point>
				<coordinates>-159.3434815480686,22.04933017700187,0</coordinates>
			</Point>
		</Placemark>
		<Placemark>
			<name>DEH1970</name>
			<description>Kipahulu Valley</description>
			<LookAt>
				<longitude>-156.0593840498119</longitude>
				<latitude>20.69524649722108</latitude>
				<altitude>0</altitude>
				<heading>0.01091419828257837</heading>
				<tilt>0</tilt>
				<range>9786.73388039073</range>
				<altitudeMode>relativeToGround</altitudeMode>
				<gx:altitudeMode>relativeToSeaFloor</gx:altitudeMode>
			</LookAt>
			<styleUrl>#msn_shaded_dot00</styleUrl>
			<Point>
				<coordinates>-156.0602247837112,20.67116131169734,0</coordinates>
			</Point>
		</Placemark>
		<Placemark>
			<name>TWF1965</name>
			<description>5 miles east of Kaeleku</description>
			<LookAt>
				<longitude>-156.0014498768333</longitude>
				<latitude>20.78601969130857</latitude>
				<altitude>0</altitude>
				<heading>0.009553472393327541</heading>
				<tilt>0</tilt>
				<range>5336.901974899869</range>
				<altitudeMode>relativeToGround</altitudeMode>
				<gx:altitudeMode>relativeToSeaFloor</gx:altitudeMode>
			</LookAt>
			<styleUrl>#msn_shaded_dot00</styleUrl>
			<Point>
				<coordinates>-156.0024761221221,20.78749938641639,0</coordinates>
			</Point>
		</Placemark>
		<Placemark>
			<name>547</name>
			<description>Hana Highway,  First stop</description>
			<LookAt>
				<longitude>-156.220194494788</longitude>
				<latitude>20.8966503882857</latitude>
				<altitude>0</altitude>
				<heading>-0.03728652976377524</heading>
				<tilt>0</tilt>
				<range>1823.321286350328</range>
				<altitudeMode>relativeToGround</altitudeMode>
				<gx:altitudeMode>relativeToSeaFloor</gx:altitudeMode>
			</LookAt>
			<styleUrl>#msn_shaded_dot23</styleUrl>
			<Point>
				<coordinates>-156.2214444444444,20.90001944444444,0</coordinates>
			</Point>
		</Placemark>
		<Placemark>
			<name>379</name>
			<description>Kamakou Forest Preserve, Trail to Puu Kolekole Cabin, near tunnel entrance</description>
			<LookAt>
				<longitude>-155.2336706426695</longitude>
				<latitude>19.41136020664098</latitude>
				<altitude>0</altitude>
				<heading>-32.72005810256508</heading>
				<tilt>0</tilt>
				<range>3005.411089850256</range>
				<altitudeMode>relativeToGround</altitudeMode>
				<gx:altitudeMode>relativeToSeaFloor</gx:altitudeMode>
			</LookAt>
			<styleUrl>#msn_shaded_dot2</styleUrl>
			<Point>
				<coordinates>-156.907,21.11188333333333,0</coordinates>
			</Point>
		</Placemark>
		<Placemark>
			<name>574</name>
			<description>Mohihi Stream @ Kohua Ridge Trail</description>
			<LookAt>
				<longitude>-159.6104505951725</longitude>
				<latitude>22.10057111432503</latitude>
				<altitude>0</altitude>
				<heading>-1.220519246462245</heading>
				<tilt>0</tilt>
				<range>11892.9603096149</range>
				<altitudeMode>relativeToGround</altitudeMode>
				<gx:altitudeMode>relativeToSeaFloor</gx:altitudeMode>
			</LookAt>
			<styleUrl>#msn_shaded_dot1</styleUrl>
			<Point>
				<coordinates>-159.606025,22.11239166666667,0</coordinates>
			</Point>
		</Placemark>
		<Placemark>
			<name>612</name>
			<description>Whittington Beach Park</description>
			<LookAt>
				<longitude>-155.5502881648622</longitude>
				<latitude>19.08550653225056</latitude>
				<altitude>0</altitude>
				<heading>0.0002670844819124793</heading>
				<tilt>0</tilt>
				<range>218.9636297061085</range>
				<altitudeMode>relativeToGround</altitudeMode>
				<gx:altitudeMode>relativeToSeaFloor</gx:altitudeMode>
			</LookAt>
			<styleUrl>#msn_shaded_dot3</styleUrl>
			<Point>
				<coordinates>-155.5499027777778,19.08532777777778,0</coordinates>
			</Point>
		</Placemark>
	</Folder>
</Document>
</kml>
