# Supplementary material for: Studies in Hawaiian Diptera II: New Distributional Records for Endemic Scatella (Ephydridae)
Source: Biodivers Data J. 2014 Aug 18;(2):e1110. doi: 10.3897/BDJ.2.e1110 (PMC4152826; doi:10.3897/BDJ.2.e1110)
Supplement: Supplementary material 2 — Distribution of Scatella bryani [file biodiversity_data_journal-2-e1110-s002.kml]

<?xml version="1.0" encoding="UTF-8"?>
<kml xmlns="http://www.opengis.net/kml/2.2" xmlns:gx="http://www.google.com/kml/ext/2.2" xmlns:kml="http://www.opengis.net/kml/2.2" xmlns:atom="http://www.w3.org/2005/Atom">
<Document>
	<name>S_bryani.kml</name>
	<StyleMap id="msn_shaded_dot">
		<Pair>
			<key>normal</key>
			<styleUrl>#sn_shaded_dot</styleUrl>
		</Pair>
		<Pair>
			<key>highlight</key>
			<styleUrl>#sh_shaded_dot</styleUrl>
		</Pair>
	</StyleMap>
	<Style id="sn_shaded_dot">
		<IconStyle>
			<color>ff000080</color>
			<scale>1.2</scale>
			<Icon>
				<href>http://maps.google.com/mapfiles/kml/shapes/shaded_dot.png</href>
			</Icon>
		</IconStyle>
		<LabelStyle>
			<color>00ffffff</color>
		</LabelStyle>
		<ListStyle>
		</ListStyle>
	</Style>
	<Style id="sh_shaded_dot">
		<IconStyle>
			<color>ff000080</color>
			<scale>1.4</scale>
			<Icon>
				<href>http://maps.google.com/mapfiles/kml/shapes/shaded_dot.png</href>
			</Icon>
		</IconStyle>
		<LabelStyle>
			<color>00ffffff</color>
		</LabelStyle>
		<ListStyle>
		</ListStyle>
	</Style>
	<Folder>
		<name>Scatella bryani</name>
		<Placemark>
			<name>CPH1952</name>
			<description>Keanakolu, Kaula Gulch</description>
			<LookAt>
				<longitude>-155.3380559251441</longitude>
				<latitude>19.91833299689148</latitude>
				<altitude>0</altitude>
				<heading>2.550197527617315e-08</heading>
				<tilt>0</tilt>
				<range>11219.91967178281</range>
				<altitudeMode>relativeToGround</altitudeMode>
				<gx:altitudeMode>relativeToSeaFloor</gx:altitudeMode>
			</LookAt>
			<styleUrl>#msn_shaded_dot</styleUrl>
			<Point>
				<coordinates>-155.3380559251441,19.91833299689148,0</coordinates>
			</Point>
		</Placemark>
		<Placemark>
			<name>RCLP</name>
			<description>Honolulu</description>
			<LookAt>
				<longitude>-157.8571420290334</longitude>
				<latitude>21.35175527448374</latitude>
				<altitude>0</altitude>
				<heading>0.266621651637598</heading>
				<tilt>0</tilt>
				<range>7930.101476566827</range>
				<altitudeMode>relativeToGround</altitudeMode>
				<gx:altitudeMode>relativeToSeaFloor</gx:altitudeMode>
			</LookAt>
			<styleUrl>#msn_shaded_dot</styleUrl>
			<Point>
				<coordinates>-157.8395959942722,21.36205171474432,0</coordinates>
			</Point>
		</Placemark>
		<Placemark>
			<name>EHB1920</name>
			<description>Waianae</description>
			<LookAt>
				<longitude>-158.1791669914034</longitude>
				<latitude>21.44777800411061</latitude>
				<altitude>0</altitude>
				<heading>3.143386719455934e-09</heading>
				<tilt>0</tilt>
				<range>4906.341287615851</range>
				<altitudeMode>relativeToGround</altitudeMode>
				<gx:altitudeMode>relativeToSeaFloor</gx:altitudeMode>
			</LookAt>
			<styleUrl>#msn_shaded_dot</styleUrl>
			<Point>
				<coordinates>-158.1877397629368,21.44946914229713,0</coordinates>
			</Point>
		</Placemark>
		<Placemark>
			<name>EHB1920</name>
			<description>Waianae Mountains, Kolekole Pass</description>
			<LookAt>
				<longitude>-158.1133321169791</longitude>
				<latitude>21.47491952665969</latitude>
				<altitude>0</altitude>
				<heading>7.281958384755709e-05</heading>
				<tilt>0</tilt>
				<range>3538.701525639203</range>
				<altitudeMode>relativeToGround</altitudeMode>
				<gx:altitudeMode>relativeToSeaFloor</gx:altitudeMode>
			</LookAt>
			<styleUrl>#msn_shaded_dot</styleUrl>
			<Point>
				<coordinates>-158.1133321169791,21.47491952665969,0</coordinates>
			</Point>
		</Placemark>
		<Placemark>
			<name>EHB1922</name>
			<description>Awaawapuhi</description>
			<LookAt>
				<longitude>-159.6646233100031</longitude>
				<latitude>22.14703059713974</latitude>
				<altitude>0</altitude>
				<heading>-1.394244702068354e-05</heading>
				<tilt>0</tilt>
				<range>3035.968756111363</range>
				<altitudeMode>relativeToGround</altitudeMode>
				<gx:altitudeMode>relativeToSeaFloor</gx:altitudeMode>
			</LookAt>
			<styleUrl>#msn_shaded_dot</styleUrl>
			<Point>
				<coordinates>-159.6709078041961,22.15147444898606,0</coordinates>
			</Point>
		</Placemark>
		<Placemark>
			<name>EHB1923</name>
			<description>Kamehameha Schools</description>
			<LookAt>
				<longitude>-157.8628898051217</longitude>
				<latitude>21.34287227226827</latitude>
				<altitude>0</altitude>
				<heading>0.04655886524604483</heading>
				<tilt>0</tilt>
				<range>3199.487757231953</range>
				<altitudeMode>relativeToGround</altitudeMode>
				<gx:altitudeMode>relativeToSeaFloor</gx:altitudeMode>
			</LookAt>
			<styleUrl>#msn_shaded_dot</styleUrl>
			<Point>
				<coordinates>-157.8582452235624,21.34263357393651,0</coordinates>
			</Point>
		</Placemark>
		<Placemark>
			<name>CJD1946</name>
			<description>Kilauea</description>
			<LookAt>
				<longitude>-155.2442503936351</longitude>
				<latitude>19.44398166545144</latitude>
				<altitude>0</altitude>
				<heading>0.01422370804770037</heading>
				<tilt>0</tilt>
				<range>9123.381303565817</range>
				<altitudeMode>relativeToGround</altitudeMode>
				<gx:altitudeMode>relativeToSeaFloor</gx:altitudeMode>
			</LookAt>
			<styleUrl>#msn_shaded_dot</styleUrl>
			<Point>
				<coordinates>-155.2556126669225,19.43394960144676,0</coordinates>
			</Point>
		</Placemark>
		<Placemark>
			<name>WWW1946</name>
			<description>Kahuku, at light trap</description>
			<LookAt>
				<longitude>-157.9511110026438</longitude>
				<latitude>21.68027799702758</latitude>
				<altitude>0</altitude>
				<heading>-9.766847315838167e-10</heading>
				<tilt>0</tilt>
				<range>3110.430640241407</range>
				<altitudeMode>relativeToGround</altitudeMode>
				<gx:altitudeMode>relativeToSeaFloor</gx:altitudeMode>
			</LookAt>
			<styleUrl>#msn_shaded_dot</styleUrl>
			<Point>
				<coordinates>-157.952338771963,21.68416632721669,0</coordinates>
			</Point>
		</Placemark>
		<Placemark>
			<name>WWW1946</name>
			<description>Mt Tantalus</description>
			<LookAt>
				<longitude>-157.8269767764991</longitude>
				<latitude>21.32337209568266</latitude>
				<altitude>0</altitude>
				<heading>-0.7957634395501313</heading>
				<tilt>0</tilt>
				<range>5947.855440216084</range>
				<altitudeMode>relativeToGround</altitudeMode>
				<gx:altitudeMode>relativeToSeaFloor</gx:altitudeMode>
			</LookAt>
			<styleUrl>#msn_shaded_dot</styleUrl>
			<Point>
				<coordinates>-157.8184539318942,21.33580264925799,0</coordinates>
			</Point>
		</Placemark>
		<Placemark>
			<name>NLHK1947</name>
			<description>Maunalei Gulch</description>
			<LookAt>
				<longitude>-156.8981220637696</longitude>
				<latitude>20.86353658391412</latitude>
				<altitude>0</altitude>
				<heading>-0.005442998488173174</heading>
				<tilt>0</tilt>
				<range>12390.10990309764</range>
				<altitudeMode>relativeToGround</altitudeMode>
				<gx:altitudeMode>relativeToSeaFloor</gx:altitudeMode>
			</LookAt>
			<styleUrl>#msn_shaded_dot</styleUrl>
			<Point>
				<coordinates>-156.9037683990372,20.8545553543971,0</coordinates>
			</Point>
		</Placemark>
		<Placemark>
			<name>CPH1952</name>
			<description>Mokuleia, Kukuiala Valley</description>
			<LookAt>
				<longitude>-157.8905360558092</longitude>
				<latitude>21.33153485643159</latitude>
				<altitude>0</altitude>
				<heading>-7.12180794000623e-05</heading>
				<tilt>0</tilt>
				<range>22636.14317490596</range>
				<altitudeMode>relativeToGround</altitudeMode>
				<gx:altitudeMode>relativeToSeaFloor</gx:altitudeMode>
			</LookAt>
			<styleUrl>#msn_shaded_dot</styleUrl>
			<Point>
				<coordinates>-157.8874510930478,21.36939189144286,0</coordinates>
			</Point>
		</Placemark>
		<Placemark>
			<name>EHB1952</name>
			<description>Kilauea</description>
			<LookAt>
				<longitude>-155.2442503936351</longitude>
				<latitude>19.44398166545144</latitude>
				<altitude>0</altitude>
				<heading>0.01422370804770037</heading>
				<tilt>0</tilt>
				<range>9123.381303565817</range>
				<altitudeMode>relativeToGround</altitudeMode>
				<gx:altitudeMode>relativeToSeaFloor</gx:altitudeMode>
			</LookAt>
			<styleUrl>#msn_shaded_dot</styleUrl>
			<Point>
				<coordinates>-155.2556126669225,19.43394960144676,0</coordinates>
			</Point>
		</Placemark>
		<Placemark>
			<name>CPH1953</name>
			<description>BP Bishop Museum</description>
			<LookAt>
				<longitude>-157.8688691756917</longitude>
				<latitude>21.33630062625237</latitude>
				<altitude>0</altitude>
				<heading>0.04203513054724264</heading>
				<tilt>0</tilt>
				<range>2307.518454435291</range>
				<altitudeMode>relativeToGround</altitudeMode>
				<gx:altitudeMode>relativeToSeaFloor</gx:altitudeMode>
			</LookAt>
			<styleUrl>#msn_shaded_dot</styleUrl>
			<Point>
				<coordinates>-157.8709175098458,21.33392789695704,0</coordinates>
			</Point>
		</Placemark>
		<Placemark>
			<name>JLG1955</name>
			<description>above Waikolu Valley</description>
			<LookAt>
				<longitude>-156.9158347206386</longitude>
				<latitude>21.12182092412816</latitude>
				<altitude>0</altitude>
				<heading>-0.01174507129464099</heading>
				<tilt>0</tilt>
				<range>20420.98299268265</range>
				<altitudeMode>relativeToGround</altitudeMode>
				<gx:altitudeMode>relativeToSeaFloor</gx:altitudeMode>
			</LookAt>
			<styleUrl>#msn_shaded_dot</styleUrl>
			<Point>
				<coordinates>-156.9481358986547,21.15193046893392,0</coordinates>
			</Point>
		</Placemark>
		<Placemark>
			<name>LWQ1958</name>
			<description>Kohala Mountains</description>
			<LookAt>
				<longitude>-155.6117631088225</longitude>
				<latitude>20.06685799056506</latitude>
				<altitude>0</altitude>
				<heading>0.742909796751799</heading>
				<tilt>0</tilt>
				<range>55089.44438515056</range>
				<altitudeMode>relativeToGround</altitudeMode>
				<gx:altitudeMode>relativeToSeaFloor</gx:altitudeMode>
			</LookAt>
			<styleUrl>#msn_shaded_dot</styleUrl>
			<Point>
				<coordinates>-155.7035296790962,20.08629929519925,0</coordinates>
			</Point>
		</Placemark>
		<Placemark>
			<name>NLHK1958</name>
			<description>Kohala Mountains</description>
			<LookAt>
				<longitude>-155.6117631088225</longitude>
				<latitude>20.06685799056506</latitude>
				<altitude>0</altitude>
				<heading>0.742909796751799</heading>
				<tilt>0</tilt>
				<range>55089.44438515056</range>
				<altitudeMode>relativeToGround</altitudeMode>
				<gx:altitudeMode>relativeToSeaFloor</gx:altitudeMode>
			</LookAt>
			<styleUrl>#msn_shaded_dot</styleUrl>
			<Point>
				<coordinates>-155.7035296790962,20.08629929519925,0</coordinates>
			</Point>
		</Placemark>
		<Placemark>
			<name>LWQ1961</name>
			<description>Waikamoi</description>
			<LookAt>
				<longitude>-156.2382737730132</longitude>
				<latitude>20.81121084162982</latitude>
				<altitude>0</altitude>
				<heading>-0.285572261069129</heading>
				<tilt>0</tilt>
				<range>1425.913739212393</range>
				<altitudeMode>relativeToGround</altitudeMode>
				<gx:altitudeMode>relativeToSeaFloor</gx:altitudeMode>
			</LookAt>
			<styleUrl>#msn_shaded_dot</styleUrl>
			<Point>
				<coordinates>-156.2368316381818,20.8121156482319,0</coordinates>
			</Point>
		</Placemark>
		<Placemark>
			<name>NLHK1965</name>
			<description>Maunalei Gulch</description>
			<LookAt>
				<longitude>-156.8981220637696</longitude>
				<latitude>20.86353658391412</latitude>
				<altitude>0</altitude>
				<heading>-0.005442998488173174</heading>
				<tilt>0</tilt>
				<range>12390.10990309764</range>
				<altitudeMode>relativeToGround</altitudeMode>
				<gx:altitudeMode>relativeToSeaFloor</gx:altitudeMode>
			</LookAt>
			<styleUrl>#msn_shaded_dot</styleUrl>
			<Point>
				<coordinates>-156.9037683990372,20.8545553543971,0</coordinates>
			</Point>
		</Placemark>
		<Placemark>
			<name>KA1998</name>
			<description>Waiau, Hawaiian Electric Power Plant</description>
			<LookAt>
				<longitude>-157.9630921351267</longitude>
				<latitude>21.39065490560235</latitude>
				<altitude>0</altitude>
				<heading>-0.01287639045009415</heading>
				<tilt>0</tilt>
				<range>741.8647426349989</range>
				<altitudeMode>relativeToGround</altitudeMode>
				<gx:altitudeMode>relativeToSeaFloor</gx:altitudeMode>
			</LookAt>
			<styleUrl>#msn_shaded_dot</styleUrl>
			<Point>
				<coordinates>-157.9638944444444,21.38871666666667,0</coordinates>
			</Point>
		</Placemark>
		<Placemark>
			<name>NLHK1958</name>
			<description>Nahiku</description>
			<LookAt>
				<longitude>-156.0930550694261</longitude>
				<latitude>20.82409519600029</latitude>
				<altitude>0</altitude>
				<heading>-1.095143097771009e-05</heading>
				<tilt>0</tilt>
				<range>6993.780275145599</range>
				<altitudeMode>relativeToGround</altitudeMode>
				<gx:altitudeMode>relativeToSeaFloor</gx:altitudeMode>
			</LookAt>
			<styleUrl>#msn_shaded_dot</styleUrl>
			<Point>
				<coordinates>-156.0945869364956,20.81274227914166,0</coordinates>
			</Point>
		</Placemark>
	</Folder>
</Document>
</kml>
