# Supplementary material for: Studies in Hawaiian Diptera II: New Distributional Records for Endemic Scatella (Ephydridae)
Source: Biodivers Data J. 2014 Aug 18;(2):e1110. doi: 10.3897/BDJ.2.e1110 (PMC4152826; doi:10.3897/BDJ.2.e1110)
Supplement: Supplementary material 3 — Distribution of Scatella cilipes [file biodiversity_data_journal-2-e1110-s003.kml]

<?xml version="1.0" encoding="UTF-8"?>
<kml xmlns="http://www.opengis.net/kml/2.2" xmlns:gx="http://www.google.com/kml/ext/2.2" xmlns:kml="http://www.opengis.net/kml/2.2" xmlns:atom="http://www.w3.org/2005/Atom">
<Document>
	<name>S_cilipes.kml</name>
	<Style id="sn_shaded_dot">
		<IconStyle>
			<color>ff000080</color>
			<scale>1.2</scale>
			<Icon>
				<href>http://maps.google.com/mapfiles/kml/shapes/shaded_dot.png</href>
			</Icon>
		</IconStyle>
		<LabelStyle>
			<color>00ffffff</color>
		</LabelStyle>
		<ListStyle>
		</ListStyle>
	</Style>
	<Style id="sh_shaded_dot">
		<IconStyle>
			<color>ff000080</color>
			<scale>1.4</scale>
			<Icon>
				<href>http://maps.google.com/mapfiles/kml/shapes/shaded_dot.png</href>
			</Icon>
		</IconStyle>
		<LabelStyle>
			<color>00ffffff</color>
		</LabelStyle>
		<ListStyle>
		</ListStyle>
	</Style>
	<Style id="sn_shaded_dot0">
		<IconStyle>
			<color>ff000080</color>
			<scale>1.2</scale>
			<Icon>
				<href>http://maps.google.com/mapfiles/kml/shapes/shaded_dot.png</href>
			</Icon>
		</IconStyle>
		<LabelStyle>
			<color>00ffffff</color>
		</LabelStyle>
	</Style>
	<StyleMap id="msn_shaded_dot">
		<Pair>
			<key>normal</key>
			<styleUrl>#sn_shaded_dot14</styleUrl>
		</Pair>
		<Pair>
			<key>highlight</key>
			<styleUrl>#sh_shaded_dot4</styleUrl>
		</Pair>
	</StyleMap>
	<StyleMap id="msn_shaded_dot0">
		<Pair>
			<key>normal</key>
			<styleUrl>#sn_shaded_dot17</styleUrl>
		</Pair>
		<Pair>
			<key>highlight</key>
			<styleUrl>#sh_shaded_dot3</styleUrl>
		</Pair>
	</StyleMap>
	<StyleMap id="msn_shaded_dot1">
		<Pair>
			<key>normal</key>
			<styleUrl>#sn_shaded_dot</styleUrl>
		</Pair>
		<Pair>
			<key>highlight</key>
			<styleUrl>#sh_shaded_dot0</styleUrl>
		</Pair>
	</StyleMap>
	<Style id="sh_shaded_dot0">
		<IconStyle>
			<color>ff000080</color>
			<scale>1.4</scale>
			<Icon>
				<href>http://maps.google.com/mapfiles/kml/shapes/shaded_dot.png</href>
			</Icon>
		</IconStyle>
		<LabelStyle>
			<color>00ffffff</color>
		</LabelStyle>
		<ListStyle>
		</ListStyle>
	</Style>
	<Style id="sh_shaded_dot1">
		<IconStyle>
			<color>ff000080</color>
			<scale>1.4</scale>
			<Icon>
				<href>http://maps.google.com/mapfiles/kml/shapes/shaded_dot.png</href>
			</Icon>
		</IconStyle>
		<LabelStyle>
			<color>00ffffff</color>
		</LabelStyle>
		<ListStyle>
		</ListStyle>
	</Style>
	<Style id="sh_shaded_dot2">
		<IconStyle>
			<color>ff000080</color>
			<scale>1.4</scale>
			<Icon>
				<href>http://maps.google.com/mapfiles/kml/shapes/shaded_dot.png</href>
			</Icon>
		</IconStyle>
		<LabelStyle>
			<color>00ffffff</color>
		</LabelStyle>
	</Style>
	<Style id="sh_shaded_dot3">
		<IconStyle>
			<color>ff000080</color>
			<scale>1.4</scale>
			<Icon>
				<href>http://maps.google.com/mapfiles/kml/shapes/shaded_dot.png</href>
			</Icon>
		</IconStyle>
		<LabelStyle>
			<color>00ffffff</color>
		</LabelStyle>
		<ListStyle>
		</ListStyle>
	</Style>
	<Style id="sn_shaded_dot1">
		<IconStyle>
			<color>ff000080</color>
			<scale>1.2</scale>
			<Icon>
				<href>http://maps.google.com/mapfiles/kml/shapes/shaded_dot.png</href>
			</Icon>
		</IconStyle>
		<LabelStyle>
			<color>00ffffff</color>
		</LabelStyle>
	</Style>
	<StyleMap id="msn_shaded_dot2">
		<Pair>
			<key>normal</key>
			<styleUrl>#sn_shaded_dot6</styleUrl>
		</Pair>
		<Pair>
			<key>highlight</key>
			<styleUrl>#sh_shaded_dot14</styleUrl>
		</Pair>
	</StyleMap>
	<StyleMap id="msn_shaded_dot3">
		<Pair>
			<key>normal</key>
			<styleUrl>#sn_shaded_dot4</styleUrl>
		</Pair>
		<Pair>
			<key>highlight</key>
			<styleUrl>#sh_shaded_dot5</styleUrl>
		</Pair>
	</StyleMap>
	<Style id="sh_shaded_dot4">
		<IconStyle>
			<color>ff000080</color>
			<scale>1.4</scale>
			<Icon>
				<href>http://maps.google.com/mapfiles/kml/shapes/shaded_dot.png</href>
			</Icon>
		</IconStyle>
		<LabelStyle>
			<color>00ffffff</color>
		</LabelStyle>
	</Style>
	<Style id="sn_shaded_dot2">
		<IconStyle>
			<color>ff000080</color>
			<scale>1.2</scale>
			<Icon>
				<href>http://maps.google.com/mapfiles/kml/shapes/shaded_dot.png</href>
			</Icon>
		</IconStyle>
		<LabelStyle>
			<color>00ffffff</color>
		</LabelStyle>
		<ListStyle>
		</ListStyle>
	</Style>
	<StyleMap id="msn_shaded_dot4">
		<Pair>
			<key>normal</key>
			<styleUrl>#sn_shaded_dot10</styleUrl>
		</Pair>
		<Pair>
			<key>highlight</key>
			<styleUrl>#sh_shaded_dot12</styleUrl>
		</Pair>
	</StyleMap>
	<StyleMap id="msn_shaded_dot5">
		<Pair>
			<key>normal</key>
			<styleUrl>#sn_shaded_dot8</styleUrl>
		</Pair>
		<Pair>
			<key>highlight</key>
			<styleUrl>#sh_shaded_dot1</styleUrl>
		</Pair>
	</StyleMap>
	<Style id="sn_shaded_dot3">
		<IconStyle>
			<color>ff000080</color>
			<scale>1.2</scale>
			<Icon>
				<href>http://maps.google.com/mapfiles/kml/shapes/shaded_dot.png</href>
			</Icon>
		</IconStyle>
		<LabelStyle>
			<color>00ffffff</color>
		</LabelStyle>
		<ListStyle>
		</ListStyle>
	</Style>
	<Style id="sn_shaded_dot4">
		<IconStyle>
			<color>ff000080</color>
			<scale>1.2</scale>
			<Icon>
				<href>http://maps.google.com/mapfiles/kml/shapes/shaded_dot.png</href>
			</Icon>
		</IconStyle>
		<LabelStyle>
			<color>00ffffff</color>
		</LabelStyle>
		<ListStyle>
		</ListStyle>
	</Style>
	<StyleMap id="msn_shaded_dot6">
		<Pair>
			<key>normal</key>
			<styleUrl>#sn_shaded_dot0</styleUrl>
		</Pair>
		<Pair>
			<key>highlight</key>
			<styleUrl>#sh_shaded_dot8</styleUrl>
		</Pair>
	</StyleMap>
	<Style id="sn_shaded_dot5">
		<IconStyle>
			<color>ff000080</color>
			<scale>1.2</scale>
			<Icon>
				<href>http://maps.google.com/mapfiles/kml/shapes/shaded_dot.png</href>
			</Icon>
		</IconStyle>
		<LabelStyle>
			<color>00ffffff</color>
		</LabelStyle>
		<ListStyle>
		</ListStyle>
	</Style>
	<Style id="sn_shaded_dot6">
		<IconStyle>
			<color>ff000080</color>
			<scale>1.2</scale>
			<Icon>
				<href>http://maps.google.com/mapfiles/kml/shapes/shaded_dot.png</href>
			</Icon>
		</IconStyle>
		<LabelStyle>
			<color>00ffffff</color>
		</LabelStyle>
		<ListStyle>
		</ListStyle>
	</Style>
	<Style id="sn_shaded_dot7">
		<IconStyle>
			<color>ff000080</color>
			<scale>1.2</scale>
			<Icon>
				<href>http://maps.google.com/mapfiles/kml/shapes/shaded_dot.png</href>
			</Icon>
		</IconStyle>
		<LabelStyle>
			<color>00ffffff</color>
		</LabelStyle>
		<ListStyle>
		</ListStyle>
	</Style>
	<Style id="sn_shaded_dot8">
		<IconStyle>
			<color>ff000080</color>
			<scale>1.2</scale>
			<Icon>
				<href>http://maps.google.com/mapfiles/kml/shapes/shaded_dot.png</href>
			</Icon>
		</IconStyle>
		<LabelStyle>
			<color>00ffffff</color>
		</LabelStyle>
		<ListStyle>
		</ListStyle>
	</Style>
	<StyleMap id="msn_shaded_dot7">
		<Pair>
			<key>normal</key>
			<styleUrl>#sn_shaded_dot7</styleUrl>
		</Pair>
		<Pair>
			<key>highlight</key>
			<styleUrl>#sh_shaded_dot</styleUrl>
		</Pair>
	</StyleMap>
	<Style id="sh_shaded_dot5">
		<IconStyle>
			<color>ff000080</color>
			<scale>1.4</scale>
			<Icon>
				<href>http://maps.google.com/mapfiles/kml/shapes/shaded_dot.png</href>
			</Icon>
		</IconStyle>
		<LabelStyle>
			<color>00ffffff</color>
		</LabelStyle>
		<ListStyle>
		</ListStyle>
	</Style>
	<Style id="sn_shaded_dot9">
		<IconStyle>
			<color>ff000080</color>
			<scale>1.2</scale>
			<Icon>
				<href>http://maps.google.com/mapfiles/kml/shapes/shaded_dot.png</href>
			</Icon>
		</IconStyle>
		<LabelStyle>
			<color>00ffffff</color>
		</LabelStyle>
	</Style>
	<Style id="sn_shaded_dot10">
		<IconStyle>
			<color>ff000080</color>
			<scale>1.2</scale>
			<Icon>
				<href>http://maps.google.com/mapfiles/kml/shapes/shaded_dot.png</href>
			</Icon>
		</IconStyle>
		<LabelStyle>
			<color>00ffffff</color>
		</LabelStyle>
		<ListStyle>
		</ListStyle>
	</Style>
	<Style id="sh_shaded_dot6">
		<IconStyle>
			<color>ff000080</color>
			<scale>1.4</scale>
			<Icon>
				<href>http://maps.google.com/mapfiles/kml/shapes/shaded_dot.png</href>
			</Icon>
		</IconStyle>
		<LabelStyle>
			<color>00ffffff</color>
		</LabelStyle>
		<ListStyle>
		</ListStyle>
	</Style>
	<Style id="sn_shaded_dot11">
		<IconStyle>
			<color>ff000080</color>
			<scale>1.2</scale>
			<Icon>
				<href>http://maps.google.com/mapfiles/kml/shapes/shaded_dot.png</href>
			</Icon>
		</IconStyle>
		<LabelStyle>
			<color>00ffffff</color>
		</LabelStyle>
		<ListStyle>
		</ListStyle>
	</Style>
	<Style id="sh_shaded_dot7">
		<IconStyle>
			<color>ff000080</color>
			<scale>1.4</scale>
			<Icon>
				<href>http://maps.google.com/mapfiles/kml/shapes/shaded_dot.png</href>
			</Icon>
		</IconStyle>
		<LabelStyle>
			<color>00ffffff</color>
		</LabelStyle>
		<ListStyle>
		</ListStyle>
	</Style>
	<Style id="sn_grn-blank741">
		<IconStyle>
			<scale>1.2</scale>
			<Icon>
				<href>http://maps.google.com/mapfiles/kml/shapes/shaded_dot.png</href>
			</Icon>
		</IconStyle>
		<LabelStyle>
			<color>00ffffff</color>
		</LabelStyle>
	</Style>
	<StyleMap id="msn_shaded_dot8">
		<Pair>
			<key>normal</key>
			<styleUrl>#sn_shaded_dot15</styleUrl>
		</Pair>
		<Pair>
			<key>highlight</key>
			<styleUrl>#sh_shaded_dot17</styleUrl>
		</Pair>
	</StyleMap>
	<StyleMap id="msn_shaded_dot9">
		<Pair>
			<key>normal</key>
			<styleUrl>#sn_shaded_dot5</styleUrl>
		</Pair>
		<Pair>
			<key>highlight</key>
			<styleUrl>#sh_shaded_dot16</styleUrl>
		</Pair>
	</StyleMap>
	<Style id="sh_shaded_dot8">
		<IconStyle>
			<color>ff000080</color>
			<scale>1.4</scale>
			<Icon>
				<href>http://maps.google.com/mapfiles/kml/shapes/shaded_dot.png</href>
			</Icon>
		</IconStyle>
		<LabelStyle>
			<color>00ffffff</color>
		</LabelStyle>
	</Style>
	<Style id="sn_shaded_dot12">
		<IconStyle>
			<color>ff000080</color>
			<scale>1.2</scale>
			<Icon>
				<href>http://maps.google.com/mapfiles/kml/shapes/shaded_dot.png</href>
			</Icon>
		</IconStyle>
		<LabelStyle>
			<color>00ffffff</color>
		</LabelStyle>
	</Style>
	<Style id="sh_shaded_dot9">
		<IconStyle>
			<color>ff000080</color>
			<scale>1.4</scale>
			<Icon>
				<href>http://maps.google.com/mapfiles/kml/shapes/shaded_dot.png</href>
			</Icon>
		</IconStyle>
		<LabelStyle>
			<color>00ffffff</color>
		</LabelStyle>
		<ListStyle>
		</ListStyle>
	</Style>
	<Style id="sh_shaded_dot10">
		<IconStyle>
			<color>ff000080</color>
			<scale>1.4</scale>
			<Icon>
				<href>http://maps.google.com/mapfiles/kml/shapes/shaded_dot.png</href>
			</Icon>
		</IconStyle>
		<LabelStyle>
			<color>00ffffff</color>
		</LabelStyle>
	</Style>
	<StyleMap id="msn_grn-blank102">
		<Pair>
			<key>normal</key>
			<styleUrl>#sn_grn-blank741</styleUrl>
		</Pair>
		<Pair>
			<key>highlight</key>
			<styleUrl>#sh_grn-blank750</styleUrl>
		</Pair>
	</StyleMap>
	<Style id="sn_shaded_dot13">
		<IconStyle>
			<color>ff000080</color>
			<scale>1.2</scale>
			<Icon>
				<href>http://maps.google.com/mapfiles/kml/shapes/shaded_dot.png</href>
			</Icon>
		</IconStyle>
		<LabelStyle>
			<color>00ffffff</color>
		</LabelStyle>
		<ListStyle>
		</ListStyle>
	</Style>
	<Style id="sn_shaded_dot14">
		<IconStyle>
			<color>ff000080</color>
			<scale>1.2</scale>
			<Icon>
				<href>http://maps.google.com/mapfiles/kml/shapes/shaded_dot.png</href>
			</Icon>
		</IconStyle>
		<LabelStyle>
			<color>00ffffff</color>
		</LabelStyle>
	</Style>
	<Style id="sh_grn-blank750">
		<IconStyle>
			<scale>1.4</scale>
			<Icon>
				<href>http://maps.google.com/mapfiles/kml/shapes/shaded_dot.png</href>
			</Icon>
		</IconStyle>
		<LabelStyle>
			<color>00ffffff</color>
		</LabelStyle>
	</Style>
	<Style id="sh_shaded_dot11">
		<IconStyle>
			<color>ff000080</color>
			<scale>1.4</scale>
			<Icon>
				<href>http://maps.google.com/mapfiles/kml/shapes/shaded_dot.png</href>
			</Icon>
		</IconStyle>
		<LabelStyle>
			<color>00ffffff</color>
		</LabelStyle>
		<ListStyle>
		</ListStyle>
	</Style>
	<Style id="sh_shaded_dot12">
		<IconStyle>
			<color>ff000080</color>
			<scale>1.4</scale>
			<Icon>
				<href>http://maps.google.com/mapfiles/kml/shapes/shaded_dot.png</href>
			</Icon>
		</IconStyle>
		<LabelStyle>
			<color>00ffffff</color>
		</LabelStyle>
		<ListStyle>
		</ListStyle>
	</Style>
	<Style id="sh_shaded_dot13">
		<IconStyle>
			<color>ff000080</color>
			<scale>1.4</scale>
			<Icon>
				<href>http://maps.google.com/mapfiles/kml/shapes/shaded_dot.png</href>
			</Icon>
		</IconStyle>
		<LabelStyle>
			<color>00ffffff</color>
		</LabelStyle>
		<ListStyle>
		</ListStyle>
	</Style>
	<StyleMap id="msn_shaded_dot10">
		<Pair>
			<key>normal</key>
			<styleUrl>#sn_shaded_dot11</styleUrl>
		</Pair>
		<Pair>
			<key>highlight</key>
			<styleUrl>#sh_shaded_dot9</styleUrl>
		</Pair>
	</StyleMap>
	<StyleMap id="msn_shaded_dot11">
		<Pair>
			<key>normal</key>
			<styleUrl>#sn_shaded_dot9</styleUrl>
		</Pair>
		<Pair>
			<key>highlight</key>
			<styleUrl>#sh_shaded_dot2</styleUrl>
		</Pair>
	</StyleMap>
	<Style id="sh_shaded_dot14">
		<IconStyle>
			<color>ff000080</color>
			<scale>1.4</scale>
			<Icon>
				<href>http://maps.google.com/mapfiles/kml/shapes/shaded_dot.png</href>
			</Icon>
		</IconStyle>
		<LabelStyle>
			<color>00ffffff</color>
		</LabelStyle>
		<ListStyle>
		</ListStyle>
	</Style>
	<Style id="sn_shaded_dot15">
		<IconStyle>
			<color>ff000080</color>
			<scale>1.2</scale>
			<Icon>
				<href>http://maps.google.com/mapfiles/kml/shapes/shaded_dot.png</href>
			</Icon>
		</IconStyle>
		<LabelStyle>
			<color>00ffffff</color>
		</LabelStyle>
		<ListStyle>
		</ListStyle>
	</Style>
	<StyleMap id="msn_shaded_dot12">
		<Pair>
			<key>normal</key>
			<styleUrl>#sn_shaded_dot2</styleUrl>
		</Pair>
		<Pair>
			<key>highlight</key>
			<styleUrl>#sh_shaded_dot7</styleUrl>
		</Pair>
	</StyleMap>
	<Style id="sh_shaded_dot15">
		<IconStyle>
			<color>ff000080</color>
			<scale>1.4</scale>
			<Icon>
				<href>http://maps.google.com/mapfiles/kml/shapes/shaded_dot.png</href>
			</Icon>
		</IconStyle>
		<LabelStyle>
			<color>00ffffff</color>
		</LabelStyle>
	</Style>
	<StyleMap id="msn_shaded_dot13">
		<Pair>
			<key>normal</key>
			<styleUrl>#sn_shaded_dot12</styleUrl>
		</Pair>
		<Pair>
			<key>highlight</key>
			<styleUrl>#sh_shaded_dot18</styleUrl>
		</Pair>
	</StyleMap>
	<StyleMap id="msn_shaded_dot14">
		<Pair>
			<key>normal</key>
			<styleUrl>#sn_shaded_dot3</styleUrl>
		</Pair>
		<Pair>
			<key>highlight</key>
			<styleUrl>#sh_shaded_dot11</styleUrl>
		</Pair>
	</StyleMap>
	<StyleMap id="msn_shaded_dot15">
		<Pair>
			<key>normal</key>
			<styleUrl>#sn_shaded_dot18</styleUrl>
		</Pair>
		<Pair>
			<key>highlight</key>
			<styleUrl>#sh_shaded_dot6</styleUrl>
		</Pair>
	</StyleMap>
	<Style id="sh_shaded_dot16">
		<IconStyle>
			<color>ff000080</color>
			<scale>1.4</scale>
			<Icon>
				<href>http://maps.google.com/mapfiles/kml/shapes/shaded_dot.png</href>
			</Icon>
		</IconStyle>
		<LabelStyle>
			<color>00ffffff</color>
		</LabelStyle>
		<ListStyle>
		</ListStyle>
	</Style>
	<Style id="sh_shaded_dot17">
		<IconStyle>
			<color>ff000080</color>
			<scale>1.4</scale>
			<Icon>
				<href>http://maps.google.com/mapfiles/kml/shapes/shaded_dot.png</href>
			</Icon>
		</IconStyle>
		<LabelStyle>
			<color>00ffffff</color>
		</LabelStyle>
		<ListStyle>
		</ListStyle>
	</Style>
	<StyleMap id="msn_shaded_dot16">
		<Pair>
			<key>normal</key>
			<styleUrl>#sn_shaded_dot16</styleUrl>
		</Pair>
		<Pair>
			<key>highlight</key>
			<styleUrl>#sh_shaded_dot10</styleUrl>
		</Pair>
	</StyleMap>
	<Style id="sh_shaded_dot18">
		<IconStyle>
			<color>ff000080</color>
			<scale>1.4</scale>
			<Icon>
				<href>http://maps.google.com/mapfiles/kml/shapes/shaded_dot.png</href>
			</Icon>
		</IconStyle>
		<LabelStyle>
			<color>00ffffff</color>
		</LabelStyle>
	</Style>
	<StyleMap id="msn_shaded_dot17">
		<Pair>
			<key>normal</key>
			<styleUrl>#sn_shaded_dot13</styleUrl>
		</Pair>
		<Pair>
			<key>highlight</key>
			<styleUrl>#sh_shaded_dot13</styleUrl>
		</Pair>
	</StyleMap>
	<Style id="sn_shaded_dot16">
		<IconStyle>
			<color>ff000080</color>
			<scale>1.2</scale>
			<Icon>
				<href>http://maps.google.com/mapfiles/kml/shapes/shaded_dot.png</href>
			</Icon>
		</IconStyle>
		<LabelStyle>
			<color>00ffffff</color>
		</LabelStyle>
	</Style>
	<Style id="sn_shaded_dot17">
		<IconStyle>
			<color>ff000080</color>
			<scale>1.2</scale>
			<Icon>
				<href>http://maps.google.com/mapfiles/kml/shapes/shaded_dot.png</href>
			</Icon>
		</IconStyle>
		<LabelStyle>
			<color>00ffffff</color>
		</LabelStyle>
		<ListStyle>
		</ListStyle>
	</Style>
	<StyleMap id="msn_shaded_dot18">
		<Pair>
			<key>normal</key>
			<styleUrl>#sn_shaded_dot1</styleUrl>
		</Pair>
		<Pair>
			<key>highlight</key>
			<styleUrl>#sh_shaded_dot15</styleUrl>
		</Pair>
	</StyleMap>
	<Style id="sn_shaded_dot18">
		<IconStyle>
			<color>ff000080</color>
			<scale>1.2</scale>
			<Icon>
				<href>http://maps.google.com/mapfiles/kml/shapes/shaded_dot.png</href>
			</Icon>
		</IconStyle>
		<LabelStyle>
			<color>00ffffff</color>
		</LabelStyle>
		<ListStyle>
		</ListStyle>
	</Style>
	<Folder>
		<name>Scatella cilipes</name>
		<Placemark>
			<name>270</name>
			<description>Kohala Mountains, Top of Waipio Falls, in stream and falls</description>
			<LookAt>
				<longitude>-155.6660624708195</longitude>
				<latitude>20.06599374299757</latitude>
				<altitude>0</altitude>
				<heading>-0.1334555096330003</heading>
				<tilt>0</tilt>
				<range>2101.114748589941</range>
				<altitudeMode>relativeToGround</altitudeMode>
				<gx:altitudeMode>relativeToSeaFloor</gx:altitudeMode>
			</LookAt>
			<styleUrl>#msn_grn-blank102</styleUrl>
			<Point>
				<coordinates>-155.6696388888889,20.07071388888889,0</coordinates>
			</Point>
		</Placemark>
		<Placemark>
			<name>300</name>
			<description>Waikamoi Forest Preserve, Heed Trail</description>
			<LookAt>
				<longitude>-156.2440928872289</longitude>
				<latitude>20.81022997614455</latitude>
				<altitude>0</altitude>
				<heading>-0.2954251800071498</heading>
				<tilt>0</tilt>
				<range>914.4479590004731</range>
				<altitudeMode>relativeToGround</altitudeMode>
				<gx:altitudeMode>relativeToSeaFloor</gx:altitudeMode>
			</LookAt>
			<styleUrl>#msn_grn-blank102</styleUrl>
			<Point>
				<coordinates>-156.2450942750625,20.81071752005257,0</coordinates>
			</Point>
		</Placemark>
		<Placemark>
			<name>581</name>
			<description>Upper Kawaikoi Stream, at Alakai Trail Crossing</description>
			<LookAt>
				<longitude>-159.2105135771881</longitude>
				<latitude>21.72595687671197</latitude>
				<altitude>0</altitude>
				<heading>-1.387570538295091</heading>
				<tilt>0</tilt>
				<range>300721.6875833696</range>
				<altitudeMode>relativeToGround</altitudeMode>
				<gx:altitudeMode>relativeToSeaFloor</gx:altitudeMode>
			</LookAt>
			<styleUrl>#msn_grn-blank102</styleUrl>
			<Point>
				<coordinates>-159.6137166666666,22.14668333333333,0</coordinates>
			</Point>
		</Placemark>
		<Placemark>
			<name>584</name>
			<description>Nualolo Creek</description>
			<LookAt>
				<longitude>-159.6879235881927</longitude>
				<latitude>22.14321202481318</latitude>
				<altitude>0</altitude>
				<heading>-1.565155640191354</heading>
				<tilt>0</tilt>
				<range>674.7316939781348</range>
				<altitudeMode>relativeToGround</altitudeMode>
				<gx:altitudeMode>relativeToSeaFloor</gx:altitudeMode>
			</LookAt>
			<styleUrl>#msn_grn-blank102</styleUrl>
			<Point>
				<coordinates>-159.6882611111111,22.14298611111111,0</coordinates>
			</Point>
		</Placemark>
		<Placemark>
			<name>588</name>
			<description>Kokee Stream near Canyon Trail</description>
			<LookAt>
				<longitude>-159.6573673876195</longitude>
				<latitude>22.1037710439906</latitude>
				<altitude>0</altitude>
				<heading>-1.55363147278055</heading>
				<tilt>0</tilt>
				<range>845.8095008984909</range>
				<altitudeMode>relativeToGround</altitudeMode>
				<gx:altitudeMode>relativeToSeaFloor</gx:altitudeMode>
			</LookAt>
			<styleUrl>#msn_grn-blank102</styleUrl>
			<Point>
				<coordinates>-159.6614222222222,22.10515555555556,0</coordinates>
			</Point>
		</Placemark>
		<Placemark>
			<name>589</name>
			<description>First Stream Along North Coast</description>
			<LookAt>
				<longitude>-159.5945620593588</longitude>
				<latitude>22.21086123109556</latitude>
				<altitude>0</altitude>
				<heading>-1.530205398737644</heading>
				<tilt>0</tilt>
				<range>374.7630339085676</range>
				<altitudeMode>relativeToGround</altitudeMode>
				<gx:altitudeMode>relativeToSeaFloor</gx:altitudeMode>
			</LookAt>
			<styleUrl>#msn_grn-blank102</styleUrl>
			<Point>
				<coordinates>-159.594525,22.21115277777778,0</coordinates>
			</Point>
		</Placemark>
		<Placemark>
			<name>590</name>
			<description>Hanapakai Stream</description>
			<LookAt>
				<longitude>-159.595193578271</longitude>
				<latitude>22.20944322936289</latitude>
				<altitude>0</altitude>
				<heading>-1.530195608317133</heading>
				<tilt>0</tilt>
				<range>1139.612580918905</range>
				<altitudeMode>relativeToGround</altitudeMode>
				<gx:altitudeMode>relativeToSeaFloor</gx:altitudeMode>
			</LookAt>
			<styleUrl>#msn_grn-blank102</styleUrl>
			<Point>
				<coordinates>-159.5977444444445,22.20872222222222,0</coordinates>
			</Point>
		</Placemark>
		<Placemark>
			<name>592</name>
			<description>Seep #2, Honokoa Trail</description>
			<LookAt>
				<longitude>-159.6028613337186</longitude>
				<latitude>22.20566886426641</latitude>
				<altitude>0</altitude>
				<heading>-1.533342370203551</heading>
				<tilt>0</tilt>
				<range>1003.439712600401</range>
				<altitudeMode>relativeToGround</altitudeMode>
				<gx:altitudeMode>relativeToSeaFloor</gx:altitudeMode>
			</LookAt>
			<styleUrl>#msn_grn-blank102</styleUrl>
			<Point>
				<coordinates>-159.6011,22.20636388888889,0</coordinates>
			</Point>
		</Placemark>
		<Placemark>
			<name>594</name>
			<description>Seep #4, Honokoa Trail</description>
			<LookAt>
				<longitude>-159.6028613337186</longitude>
				<latitude>22.20566886426641</latitude>
				<altitude>0</altitude>
				<heading>-1.533342370203551</heading>
				<tilt>0</tilt>
				<range>1003.439712600401</range>
				<altitudeMode>relativeToGround</altitudeMode>
				<gx:altitudeMode>relativeToSeaFloor</gx:altitudeMode>
			</LookAt>
			<styleUrl>#msn_grn-blank102</styleUrl>
			<Point>
				<coordinates>-159.6034277777778,22.20456388888889,0</coordinates>
			</Point>
		</Placemark>
		<Placemark>
			<name>613</name>
			<description>0.5 miles from start of scenic drive to Onomea Bay, first major bridge, sweeping along stream</description>
			<LookAt>
				<longitude>-155.0923945652729</longitude>
				<latitude>19.7940066514225</latitude>
				<altitude>0</altitude>
				<heading>0.06107604193643029</heading>
				<tilt>0</tilt>
				<range>1176.046379878286</range>
				<altitudeMode>relativeToGround</altitudeMode>
				<gx:altitudeMode>relativeToSeaFloor</gx:altitudeMode>
			</LookAt>
			<styleUrl>#msn_grn-blank102</styleUrl>
			<Point>
				<coordinates>-155.0940508058621,19.79505555555556,0</coordinates>
			</Point>
		</Placemark>
		<Placemark>
			<name>621</name>
			<description>Kohala Mountains, Top of Waipio Falls, in stream and falls</description>
			<LookAt>
				<longitude>-155.6660624708195</longitude>
				<latitude>20.06599374299757</latitude>
				<altitude>0</altitude>
				<heading>-0.1334555096330003</heading>
				<tilt>0</tilt>
				<range>2101.114748589941</range>
				<altitudeMode>relativeToGround</altitudeMode>
				<gx:altitudeMode>relativeToSeaFloor</gx:altitudeMode>
			</LookAt>
			<styleUrl>#msn_grn-blank102</styleUrl>
			<Point>
				<coordinates>-155.6696388888889,20.07071388888889,0</coordinates>
			</Point>
		</Placemark>
		<Placemark>
			<name>623</name>
			<description>Kohala Mountains, sweeping in stream where bridge crosses road, 0.5 miles before end</description>
			<LookAt>
				<longitude>-155.6662280484607</longitude>
				<latitude>20.05477751426384</latitude>
				<altitude>0</altitude>
				<heading>-0.134825639785998</heading>
				<tilt>0</tilt>
				<range>1082.413850200223</range>
				<altitudeMode>relativeToGround</altitudeMode>
				<gx:altitudeMode>relativeToSeaFloor</gx:altitudeMode>
			</LookAt>
			<styleUrl>#msn_grn-blank102</styleUrl>
			<Point>
				<coordinates>-155.6683611111111,20.05658333333333,0</coordinates>
			</Point>
		</Placemark>
		<Placemark>
			<name>628</name>
			<description>Kau Forest Reserve, Hionamoa Stream</description>
			<LookAt>
				<longitude>-155.5342484554606</longitude>
				<latitude>19.19034537079099</latitude>
				<altitude>0</altitude>
				<heading>0.1599226780364263</heading>
				<tilt>0</tilt>
				<range>18931.91405370608</range>
				<altitudeMode>relativeToGround</altitudeMode>
				<gx:altitudeMode>relativeToSeaFloor</gx:altitudeMode>
			</LookAt>
			<styleUrl>#msn_grn-blank102</styleUrl>
			<Point>
				<coordinates>-155.5784388888889,19.196975,0</coordinates>
			</Point>
		</Placemark>
		<Placemark>
			<name>EHB1922</name>
			<description>Honopu</description>
			<LookAt>
				<longitude>-159.6503504747107</longitude>
				<latitude>22.15416938713499</latitude>
				<altitude>0</altitude>
				<heading>0.007720098267707851</heading>
				<tilt>0</tilt>
				<range>4805.409038475899</range>
				<altitudeMode>relativeToGround</altitudeMode>
				<gx:altitudeMode>relativeToSeaFloor</gx:altitudeMode>
			</LookAt>
			<styleUrl>#msn_shaded_dot10</styleUrl>
			<Point>
				<coordinates>-159.6503504747107,22.15416938713499,0</coordinates>
			</Point>
		</Placemark>
		<Placemark>
			<name>FXW1933</name>
			<description>Akaka Falls</description>
			<LookAt>
				<longitude>-155.1569928070004</longitude>
				<latitude>19.85309816658645</latitude>
				<altitude>0</altitude>
				<heading>0.008248594067313908</heading>
				<tilt>0</tilt>
				<range>1829.986423438098</range>
				<altitudeMode>relativeToGround</altitudeMode>
				<gx:altitudeMode>relativeToSeaFloor</gx:altitudeMode>
			</LookAt>
			<styleUrl>#msn_shaded_dot11</styleUrl>
			<Point>
				<coordinates>-155.1550596791791,19.85362574483599,0</coordinates>
			</Point>
		</Placemark>
		<Placemark>
			<name>FXW1936</name>
			<description>Waianae, at the edge of swift water</description>
			<LookAt>
				<longitude>-158.1791669914034</longitude>
				<latitude>21.44777800411061</latitude>
				<altitude>0</altitude>
				<heading>3.143386719455934e-09</heading>
				<tilt>0</tilt>
				<range>4906.341287615851</range>
				<altitudeMode>relativeToGround</altitudeMode>
				<gx:altitudeMode>relativeToSeaFloor</gx:altitudeMode>
			</LookAt>
			<styleUrl>#msn_shaded_dot8</styleUrl>
			<Point>
				<coordinates>-158.1877397629368,21.44946914229713,0</coordinates>
			</Point>
		</Placemark>
		<Placemark>
			<name>ECZ1937</name>
			<description>Kalihi Valley</description>
			<LookAt>
				<longitude>-157.8571420290334</longitude>
				<latitude>21.35175527448374</latitude>
				<altitude>0</altitude>
				<heading>0.266621651637598</heading>
				<tilt>0</tilt>
				<range>7930.101476566827</range>
				<altitudeMode>relativeToGround</altitudeMode>
				<gx:altitudeMode>relativeToSeaFloor</gx:altitudeMode>
			</LookAt>
			<styleUrl>#msn_shaded_dot2</styleUrl>
			<Point>
				<coordinates>-157.8395959942722,21.36205171474432,0</coordinates>
			</Point>
		</Placemark>
		<Placemark>
			<name>ECZ1937</name>
			<description>near Halemanu</description>
			<LookAt>
				<longitude>-159.6730558794976</longitude>
				<latitude>22.1158329451489</latitude>
				<altitude>0</altitude>
				<heading>4.430549327171382e-08</heading>
				<tilt>0</tilt>
				<range>2706.030853460267</range>
				<altitudeMode>relativeToGround</altitudeMode>
				<gx:altitudeMode>relativeToSeaFloor</gx:altitudeMode>
			</LookAt>
			<styleUrl>#msn_shaded_dot0</styleUrl>
			<Point>
				<coordinates>-159.6730558794976,22.1158329451489,0</coordinates>
			</Point>
		</Placemark>
		<Placemark>
			<name>FXW1937</name>
			<description>Manoa Valley</description>
			<LookAt>
				<longitude>-157.7915208016273</longitude>
				<latitude>21.33156040574348</latitude>
				<altitude>0</altitude>
				<heading>0.127441455524812</heading>
				<tilt>0</tilt>
				<range>4493.814898567623</range>
				<altitudeMode>relativeToGround</altitudeMode>
				<gx:altitudeMode>relativeToSeaFloor</gx:altitudeMode>
			</LookAt>
			<styleUrl>#msn_shaded_dot5</styleUrl>
			<Point>
				<coordinates>-157.7968252119954,21.33638817398922,0</coordinates>
			</Point>
		</Placemark>
		<Placemark>
			<name>WWW1945</name>
			<description>Manoa Valley</description>
			<LookAt>
				<longitude>-157.7915208016273</longitude>
				<latitude>21.33156040574348</latitude>
				<altitude>0</altitude>
				<heading>0.127441455524812</heading>
				<tilt>0</tilt>
				<range>4493.814898567623</range>
				<altitudeMode>relativeToGround</altitudeMode>
				<gx:altitudeMode>relativeToSeaFloor</gx:altitudeMode>
			</LookAt>
			<styleUrl>#msn_shaded_dot7</styleUrl>
			<Point>
				<coordinates>-157.7968252119954,21.33638817398922,0</coordinates>
			</Point>
		</Placemark>
		<Placemark>
			<name>WWW1946</name>
			<description>Manoa Valley</description>
			<LookAt>
				<longitude>-157.7915208016273</longitude>
				<latitude>21.33156040574348</latitude>
				<altitude>0</altitude>
				<heading>0.127441455524812</heading>
				<tilt>0</tilt>
				<range>4493.814898567623</range>
				<altitudeMode>relativeToGround</altitudeMode>
				<gx:altitudeMode>relativeToSeaFloor</gx:altitudeMode>
			</LookAt>
			<styleUrl>#msn_shaded_dot12</styleUrl>
			<Point>
				<coordinates>-157.7968252119954,21.33638817398922,0</coordinates>
			</Point>
		</Placemark>
		<Placemark>
			<name>WWWW1946</name>
			<description>Kokee</description>
			<LookAt>
				<longitude>-159.6391957296115</longitude>
				<latitude>22.13949362877168</latitude>
				<altitude>0</altitude>
				<heading>1.431203112515111e-06</heading>
				<tilt>0</tilt>
				<range>3865.86629851206</range>
				<altitudeMode>relativeToGround</altitudeMode>
				<gx:altitudeMode>relativeToSeaFloor</gx:altitudeMode>
			</LookAt>
			<styleUrl>#msn_shaded_dot1</styleUrl>
			<Point>
				<coordinates>-159.6450872998529,22.14656206213663,0</coordinates>
			</Point>
		</Placemark>
		<Placemark>
			<name>WWW1946</name>
			<description>Wailua Falls, wet rocks at stream margin</description>
			<LookAt>
				<longitude>-159.3789021319493</longitude>
				<latitude>22.03457245665277</latitude>
				<altitude>0</altitude>
				<heading>1.318346276575991e-09</heading>
				<tilt>0</tilt>
				<range>1025.776002048698</range>
				<altitudeMode>relativeToGround</altitudeMode>
				<gx:altitudeMode>relativeToSeaFloor</gx:altitudeMode>
			</LookAt>
			<styleUrl>#msn_shaded_dot17</styleUrl>
			<Point>
				<coordinates>-159.3793170439542,22.03650315435215,0</coordinates>
			</Point>
		</Placemark>
		<Placemark>
			<name>WWW1946</name>
			<description>Mt Kaala, bog at summit</description>
			<LookAt>
				<longitude>-158.1414469956912</longitude>
				<latitude>21.50709692676828</latitude>
				<altitude>0</altitude>
				<heading>-0.0001654510585686096</heading>
				<tilt>0</tilt>
				<range>3211.434400233652</range>
				<altitudeMode>relativeToGround</altitudeMode>
				<gx:altitudeMode>relativeToSeaFloor</gx:altitudeMode>
			</LookAt>
			<styleUrl>#msn_shaded_dot4</styleUrl>
			<Point>
				<coordinates>-158.1447874426021,21.5072655253737,0</coordinates>
			</Point>
		</Placemark>
		<Placemark>
			<name> NLHK1947</name>
			<description>Mapalehu</description>
			<LookAt>
				<longitude>-156.8285338493432</longitude>
				<latitude>21.09666919663609</latitude>
				<altitude>0</altitude>
				<heading>1.023157369587269</heading>
				<tilt>0</tilt>
				<range>10973.04170030573</range>
				<altitudeMode>relativeToGround</altitudeMode>
				<gx:altitudeMode>relativeToSeaFloor</gx:altitudeMode>
			</LookAt>
			<styleUrl>#msn_shaded_dot14</styleUrl>
			<Point>
				<coordinates>-156.8337601582079,21.09977869365575,0</coordinates>
			</Point>
		</Placemark>
		<Placemark>
			<name>CPH1953</name>
			<description>Lulumahu Valley</description>
			<LookAt>
				<longitude>-157.7937399843705</longitude>
				<latitude>21.36673693810479</latitude>
				<altitude>0</altitude>
				<heading>1.041229715581432e-07</heading>
				<tilt>0</tilt>
				<range>9137.897626631304</range>
				<altitudeMode>relativeToGround</altitudeMode>
				<gx:altitudeMode>relativeToSeaFloor</gx:altitudeMode>
			</LookAt>
			<styleUrl>#msn_shaded_dot15</styleUrl>
			<Point>
				<coordinates>-157.8046625963262,21.34618761543107,0</coordinates>
			</Point>
		</Placemark>
		<Placemark>
			<name>LWQ1958</name>
			<description>Kohala Mountains</description>
			<LookAt>
				<longitude>-155.6117631088225</longitude>
				<latitude>20.06685799056506</latitude>
				<altitude>0</altitude>
				<heading>0.742909796751799</heading>
				<tilt>0</tilt>
				<range>55089.44438515056</range>
				<altitudeMode>relativeToGround</altitudeMode>
				<gx:altitudeMode>relativeToSeaFloor</gx:altitudeMode>
			</LookAt>
			<styleUrl>#msn_shaded_dot9</styleUrl>
			<Point>
				<coordinates>-155.7035296790962,20.08629929519925,0</coordinates>
			</Point>
		</Placemark>
		<Placemark>
			<name>NLHK1958</name>
			<description>Nahiku</description>
			<LookAt>
				<longitude>-156.0930550694261</longitude>
				<latitude>20.82409519600029</latitude>
				<altitude>0</altitude>
				<heading>-1.095143097771009e-05</heading>
				<tilt>0</tilt>
				<range>6993.780275145599</range>
				<altitudeMode>relativeToGround</altitudeMode>
				<gx:altitudeMode>relativeToSeaFloor</gx:altitudeMode>
			</LookAt>
			<styleUrl>#msn_shaded_dot3</styleUrl>
			<Point>
				<coordinates>-156.0945869364956,20.81274227914166,0</coordinates>
			</Point>
		</Placemark>
		<Placemark>
			<name>LWQ1961</name>
			<description>Head of Waipio Valley</description>
			<LookAt>
				<longitude>-155.6660624708195</longitude>
				<latitude>20.06599374299757</latitude>
				<altitude>0</altitude>
				<heading>-0.1334555096330003</heading>
				<tilt>0</tilt>
				<range>2101.114748589941</range>
				<altitudeMode>relativeToGround</altitudeMode>
				<gx:altitudeMode>relativeToSeaFloor</gx:altitudeMode>
			</LookAt>
			<styleUrl>#msn_shaded_dot16</styleUrl>
			<Point>
				<coordinates>-155.6696388888889,20.07071388888889,0</coordinates>
			</Point>
		</Placemark>
		<Placemark>
			<name>LWQ1961</name>
			<description>Waikamoi</description>
			<LookAt>
				<longitude>-156.2382737730132</longitude>
				<latitude>20.81121084162982</latitude>
				<altitude>0</altitude>
				<heading>-0.285572261069129</heading>
				<tilt>0</tilt>
				<range>1425.913739212393</range>
				<altitudeMode>relativeToGround</altitudeMode>
				<gx:altitudeMode>relativeToSeaFloor</gx:altitudeMode>
			</LookAt>
			<styleUrl>#msn_shaded_dot3</styleUrl>
			<Point>
				<coordinates>-156.2368316381818,20.8121156482319,0</coordinates>
			</Point>
		</Placemark>
		<Placemark>
			<name>WCG1980</name>
			<description>Kipahulu Valley, Ride near Greensword Bog</description>
			<LookAt>
				<longitude>-156.0593840498339</longitude>
				<latitude>20.69524648827688</latitude>
				<altitude>0</altitude>
				<heading>0.01091419827480987</heading>
				<tilt>0</tilt>
				<range>9786.73514149461</range>
				<altitudeMode>relativeToGround</altitudeMode>
				<gx:altitudeMode>relativeToSeaFloor</gx:altitudeMode>
			</LookAt>
			<styleUrl>#msn_shaded_dot6</styleUrl>
			<Point>
				<coordinates>-156.0675776822281,20.70671239210694,0</coordinates>
			</Point>
		</Placemark>
		<Placemark>
			<name>NLE1980</name>
			<description>Kipahulu Valley</description>
			<LookAt>
				<longitude>-156.0593840498339</longitude>
				<latitude>20.69524648827688</latitude>
				<altitude>0</altitude>
				<heading>0.01091419827480987</heading>
				<tilt>0</tilt>
				<range>9786.73514149461</range>
				<altitudeMode>relativeToGround</altitudeMode>
				<gx:altitudeMode>relativeToSeaFloor</gx:altitudeMode>
			</LookAt>
			<styleUrl>#msn_shaded_dot13</styleUrl>
			<Point>
				<coordinates>-156.0707415001984,20.69274386186735,0</coordinates>
			</Point>
		</Placemark>
		<Placemark>
			<name>WCG1980</name>
			<description>Kipahulu Valley</description>
			<LookAt>
				<longitude>-156.059384041536</longitude>
				<latitude>20.69524648163362</latitude>
				<altitude>0</altitude>
				<heading>0.01091420120723045</heading>
				<tilt>0</tilt>
				<range>9786.749200607945</range>
				<altitudeMode>relativeToGround</altitudeMode>
				<gx:altitudeMode>relativeToSeaFloor</gx:altitudeMode>
			</LookAt>
			<styleUrl>#msn_shaded_dot18</styleUrl>
			<Point>
				<coordinates>-156.0584678483914,20.66970106898849,0</coordinates>
			</Point>
		</Placemark>
		<Placemark>
			<name>RCAR1976</name>
			<description>Kaupo Gap</description>
			<LookAt>
				<longitude>-156.1307538160224</longitude>
				<latitude>20.68615999559809</latitude>
				<altitude>0</altitude>
				<heading>0.006768929370136922</heading>
				<tilt>0</tilt>
				<range>11575.31533913587</range>
				<altitudeMode>relativeToGround</altitudeMode>
				<gx:altitudeMode>relativeToSeaFloor</gx:altitudeMode>
			</LookAt>
			<styleUrl>#msn_shaded_dot</styleUrl>
			<Point>
				<coordinates>-156.1389559707026,20.69624902830454,0</coordinates>
			</Point>
		</Placemark>
	</Folder>
</Document>
</kml>
