# Supplementary material for: Studies in Hawaiian Diptera II: New Distributional Records for Endemic Scatella (Ephydridae)
Source: Biodivers Data J. 2014 Aug 18;(2):e1110. doi: 10.3897/BDJ.2.e1110 (PMC4152826; doi:10.3897/BDJ.2.e1110)
Supplement: Supplementary material 4 — Distribution of Scatella cinereifacies [file biodiversity_data_journal-2-e1110-s004.kml]

<?xml version="1.0" encoding="UTF-8"?>
<kml xmlns="http://www.opengis.net/kml/2.2" xmlns:gx="http://www.google.com/kml/ext/2.2" xmlns:kml="http://www.opengis.net/kml/2.2" xmlns:atom="http://www.w3.org/2005/Atom">
<Document>
	<name>S_cinerifacies.kml</name>
	<StyleMap id="msn_square0">
		<Pair>
			<key>normal</key>
			<styleUrl>#sn_square4</styleUrl>
		</Pair>
		<Pair>
			<key>highlight</key>
			<styleUrl>#sh_square4</styleUrl>
		</Pair>
	</StyleMap>
	<Style id="sn_square0">
		<IconStyle>
			<color>ff000080</color>
			<scale>1.2</scale>
			<Icon>
				<href>http://maps.google.com/mapfiles/kml/shapes/square.png</href>
			</Icon>
		</IconStyle>
		<LabelStyle>
			<color>00ffffff</color>
		</LabelStyle>
	</Style>
	<Style id="sn_square5">
		<IconStyle>
			<color>ff000080</color>
			<scale>1.2</scale>
			<Icon>
				<href>http://maps.google.com/mapfiles/kml/shapes/square.png</href>
			</Icon>
		</IconStyle>
		<LabelStyle>
			<color>00ffffff</color>
		</LabelStyle>
	</Style>
	<Style id="sh_square2">
		<IconStyle>
			<color>ff000080</color>
			<scale>1.4</scale>
			<Icon>
				<href>http://maps.google.com/mapfiles/kml/shapes/square.png</href>
			</Icon>
		</IconStyle>
		<LabelStyle>
			<color>00ffffff</color>
		</LabelStyle>
	</Style>
	<Style id="sh_square3">
		<IconStyle>
			<scale>1.4</scale>
			<Icon>
				<href>http://maps.google.com/mapfiles/kml/shapes/square.png</href>
			</Icon>
		</IconStyle>
		<LabelStyle>
			<color>00ffffff</color>
		</LabelStyle>
	</Style>
	<Style id="sn_square3">
		<IconStyle>
			<scale>1.2</scale>
			<Icon>
				<href>http://maps.google.com/mapfiles/kml/shapes/square.png</href>
			</Icon>
		</IconStyle>
		<LabelStyle>
			<color>00ffffff</color>
		</LabelStyle>
	</Style>
	<Style id="sh_square6">
		<IconStyle>
			<scale>1.4</scale>
			<Icon>
				<href>http://maps.google.com/mapfiles/kml/shapes/square.png</href>
			</Icon>
		</IconStyle>
		<LabelStyle>
			<color>00ffffff</color>
		</LabelStyle>
	</Style>
	<StyleMap id="msn_square6">
		<Pair>
			<key>normal</key>
			<styleUrl>#sn_square1</styleUrl>
		</Pair>
		<Pair>
			<key>highlight</key>
			<styleUrl>#sh_square6</styleUrl>
		</Pair>
	</StyleMap>
	<Style id="sh_square5">
		<IconStyle>
			<scale>1.4</scale>
			<Icon>
				<href>http://maps.google.com/mapfiles/kml/shapes/square.png</href>
			</Icon>
		</IconStyle>
		<LabelStyle>
			<color>00ffffff</color>
		</LabelStyle>
	</Style>
	<Style id="sn_square1">
		<IconStyle>
			<scale>1.2</scale>
			<Icon>
				<href>http://maps.google.com/mapfiles/kml/shapes/square.png</href>
			</Icon>
		</IconStyle>
		<LabelStyle>
			<color>00ffffff</color>
		</LabelStyle>
	</Style>
	<Style id="sh_square4">
		<IconStyle>
			<color>ff000080</color>
			<scale>1.4</scale>
			<Icon>
				<href>http://maps.google.com/mapfiles/kml/shapes/square.png</href>
			</Icon>
		</IconStyle>
		<LabelStyle>
			<color>00ffffff</color>
		</LabelStyle>
	</Style>
	<Style id="sn_square">
		<IconStyle>
			<scale>1.2</scale>
			<Icon>
				<href>http://maps.google.com/mapfiles/kml/shapes/square.png</href>
			</Icon>
		</IconStyle>
		<LabelStyle>
			<color>00ffffff</color>
		</LabelStyle>
	</Style>
	<StyleMap id="msn_square3">
		<Pair>
			<key>normal</key>
			<styleUrl>#sn_square2</styleUrl>
		</Pair>
		<Pair>
			<key>highlight</key>
			<styleUrl>#sh_square1</styleUrl>
		</Pair>
	</StyleMap>
	<StyleMap id="msn_square7">
		<Pair>
			<key>normal</key>
			<styleUrl>#sn_square3</styleUrl>
		</Pair>
		<Pair>
			<key>highlight</key>
			<styleUrl>#sh_square3</styleUrl>
		</Pair>
	</StyleMap>
	<Style id="sn_square2">
		<IconStyle>
			<color>ff000080</color>
			<scale>1.2</scale>
			<Icon>
				<href>http://maps.google.com/mapfiles/kml/shapes/square.png</href>
			</Icon>
		</IconStyle>
		<LabelStyle>
			<color>00ffffff</color>
		</LabelStyle>
	</Style>
	<Style id="sh_square1">
		<IconStyle>
			<color>ff000080</color>
			<scale>1.4</scale>
			<Icon>
				<href>http://maps.google.com/mapfiles/kml/shapes/square.png</href>
			</Icon>
		</IconStyle>
		<LabelStyle>
			<color>00ffffff</color>
		</LabelStyle>
	</Style>
	<Style id="sh_square">
		<IconStyle>
			<scale>1.4</scale>
			<Icon>
				<href>http://maps.google.com/mapfiles/kml/shapes/square.png</href>
			</Icon>
		</IconStyle>
		<LabelStyle>
			<color>00ffffff</color>
		</LabelStyle>
	</Style>
	<StyleMap id="msn_square2">
		<Pair>
			<key>normal</key>
			<styleUrl>#sn_square0</styleUrl>
		</Pair>
		<Pair>
			<key>highlight</key>
			<styleUrl>#sh_square7</styleUrl>
		</Pair>
	</StyleMap>
	<Style id="sn_square6">
		<IconStyle>
			<scale>1.2</scale>
			<Icon>
				<href>http://maps.google.com/mapfiles/kml/shapes/square.png</href>
			</Icon>
		</IconStyle>
		<LabelStyle>
			<color>00ffffff</color>
		</LabelStyle>
	</Style>
	<Style id="sh_square0">
		<IconStyle>
			<color>ff000080</color>
			<scale>1.4</scale>
			<Icon>
				<href>http://maps.google.com/mapfiles/kml/shapes/square.png</href>
			</Icon>
		</IconStyle>
		<LabelStyle>
			<color>00ffffff</color>
		</LabelStyle>
	</Style>
	<StyleMap id="msn_square5">
		<Pair>
			<key>normal</key>
			<styleUrl>#sn_square7</styleUrl>
		</Pair>
		<Pair>
			<key>highlight</key>
			<styleUrl>#sh_square0</styleUrl>
		</Pair>
	</StyleMap>
	<Style id="sn_square7">
		<IconStyle>
			<color>ff000080</color>
			<scale>1.2</scale>
			<Icon>
				<href>http://maps.google.com/mapfiles/kml/shapes/square.png</href>
			</Icon>
		</IconStyle>
		<LabelStyle>
			<color>00ffffff</color>
		</LabelStyle>
	</Style>
	<Style id="sh_square7">
		<IconStyle>
			<color>ff000080</color>
			<scale>1.4</scale>
			<Icon>
				<href>http://maps.google.com/mapfiles/kml/shapes/square.png</href>
			</Icon>
		</IconStyle>
		<LabelStyle>
			<color>00ffffff</color>
		</LabelStyle>
	</Style>
	<Style id="sn_square4">
		<IconStyle>
			<color>ff000080</color>
			<scale>1.2</scale>
			<Icon>
				<href>http://maps.google.com/mapfiles/kml/shapes/square.png</href>
			</Icon>
		</IconStyle>
		<LabelStyle>
			<color>00ffffff</color>
		</LabelStyle>
	</Style>
	<StyleMap id="msn_square4">
		<Pair>
			<key>normal</key>
			<styleUrl>#sn_square5</styleUrl>
		</Pair>
		<Pair>
			<key>highlight</key>
			<styleUrl>#sh_square2</styleUrl>
		</Pair>
	</StyleMap>
	<StyleMap id="msn_square">
		<Pair>
			<key>normal</key>
			<styleUrl>#sn_square6</styleUrl>
		</Pair>
		<Pair>
			<key>highlight</key>
			<styleUrl>#sh_square</styleUrl>
		</Pair>
	</StyleMap>
	<StyleMap id="msn_square1">
		<Pair>
			<key>normal</key>
			<styleUrl>#sn_square</styleUrl>
		</Pair>
		<Pair>
			<key>highlight</key>
			<styleUrl>#sh_square5</styleUrl>
		</Pair>
	</StyleMap>
	<Folder>
		<name>Scatella cinerifacies</name>
		<Placemark>
			<name>379</name>
			<description>Kamakou Forest Preserve, Trail to Puu Kolekole Cabin, near tunnel entrance</description>
			<LookAt>
				<longitude>-155.2336706426695</longitude>
				<latitude>19.41136020664098</latitude>
				<altitude>0</altitude>
				<heading>-32.72005810256508</heading>
				<tilt>0</tilt>
				<range>3005.411089850256</range>
				<altitudeMode>relativeToGround</altitudeMode>
				<gx:altitudeMode>relativeToSeaFloor</gx:altitudeMode>
			</LookAt>
			<styleUrl>#msn_square</styleUrl>
			<Point>
				<coordinates>-156.907,21.11188333333333,0</coordinates>
			</Point>
		</Placemark>
		<Placemark>
			<name>584</name>
			<description>Nualolo Creek</description>
			<LookAt>
				<longitude>-159.6879235881927</longitude>
				<latitude>22.14321202481318</latitude>
				<altitude>0</altitude>
				<heading>-1.565155640191354</heading>
				<tilt>0</tilt>
				<range>674.7316939781348</range>
				<altitudeMode>relativeToGround</altitudeMode>
				<gx:altitudeMode>relativeToSeaFloor</gx:altitudeMode>
			</LookAt>
			<styleUrl>#msn_square7</styleUrl>
			<Point>
				<coordinates>-159.6882611111111,22.14298611111111,0</coordinates>
			</Point>
		</Placemark>
		<Placemark>
			<name>588</name>
			<description>Kokee Stream near Canyon Trail</description>
			<LookAt>
				<longitude>-159.6573673876195</longitude>
				<latitude>22.1037710439906</latitude>
				<altitude>0</altitude>
				<heading>-1.55363147278055</heading>
				<tilt>0</tilt>
				<range>845.8095008984909</range>
				<altitudeMode>relativeToGround</altitudeMode>
				<gx:altitudeMode>relativeToSeaFloor</gx:altitudeMode>
			</LookAt>
			<styleUrl>#msn_square6</styleUrl>
			<Point>
				<coordinates>-159.6614222222222,22.10515555555556,0</coordinates>
			</Point>
		</Placemark>
		<Placemark>
			<name>592</name>
			<description>Seep #2, Honokoa Trail</description>
			<LookAt>
				<longitude>-159.6028613337186</longitude>
				<latitude>22.20566886426641</latitude>
				<altitude>0</altitude>
				<heading>-1.533342370203551</heading>
				<tilt>0</tilt>
				<range>1003.439712600401</range>
				<altitudeMode>relativeToGround</altitudeMode>
				<gx:altitudeMode>relativeToSeaFloor</gx:altitudeMode>
			</LookAt>
			<styleUrl>#msn_square1</styleUrl>
			<Point>
				<coordinates>-159.6011,22.20636388888889,0</coordinates>
			</Point>
		</Placemark>
		<Placemark>
			<name>MDD1970</name>
			<description>Waipoo Falls</description>
			<LookAt>
				<longitude>-159.6602158687962</longitude>
				<latitude>22.10453502849701</latitude>
				<altitude>0</altitude>
				<heading>-0.4909806762114897</heading>
				<tilt>0</tilt>
				<range>1006.953521105341</range>
				<altitudeMode>relativeToGround</altitudeMode>
				<gx:altitudeMode>relativeToSeaFloor</gx:altitudeMode>
			</LookAt>
			<styleUrl>#msn_square5</styleUrl>
			<Point>
				<coordinates>-159.6612858852278,22.10507385545446,0</coordinates>
			</Point>
		</Placemark>
		<Placemark>
			<name>MDD1970</name>
			<description>Opaekaa Stream</description>
			<LookAt>
				<longitude>-159.3857978784471</longitude>
				<latitude>22.06499390486343</latitude>
				<altitude>0</altitude>
				<heading>9.065386317644103e-09</heading>
				<tilt>0</tilt>
				<range>2154.533351625386</range>
				<altitudeMode>relativeToGround</altitudeMode>
				<gx:altitudeMode>relativeToSeaFloor</gx:altitudeMode>
			</LookAt>
			<styleUrl>#msn_square4</styleUrl>
			<Point>
				<coordinates>-159.3857978784471,22.06499390486343,0</coordinates>
			</Point>
		</Placemark>
		<Placemark>
			<name>EHB1922</name>
			<description>Honopu</description>
			<LookAt>
				<longitude>-159.6918868707641</longitude>
				<latitude>22.16802407156257</latitude>
				<altitude>0</altitude>
				<heading>-0.008756234749371802</heading>
				<tilt>0</tilt>
				<range>26045.78268207516</range>
				<altitudeMode>relativeToGround</altitudeMode>
				<gx:altitudeMode>relativeToSeaFloor</gx:altitudeMode>
			</LookAt>
			<styleUrl>#msn_square0</styleUrl>
			<Point>
				<coordinates>-159.6604379099358,22.15261742456088,0</coordinates>
			</Point>
		</Placemark>
		<Placemark>
			<name>EHB1922</name>
			<description>Nualolo Valley</description>
			<LookAt>
				<longitude>-159.691886737676</longitude>
				<latitude>22.16802401674594</latitude>
				<altitude>0</altitude>
				<heading>-0.008756184532014771</heading>
				<tilt>0</tilt>
				<range>26045.78246411922</range>
				<altitudeMode>relativeToGround</altitudeMode>
				<gx:altitudeMode>relativeToSeaFloor</gx:altitudeMode>
			</LookAt>
			<styleUrl>#msn_square3</styleUrl>
			<Point>
				<coordinates>-159.6847391071215,22.14590507487454,0</coordinates>
			</Point>
		</Placemark>
		<Placemark>
			<name>DEH1952</name>
			<description>Kalalau Valley Trail</description>
			<LookAt>
				<longitude>-159.6196665417642</longitude>
				<latitude>22.147909533814</latitude>
				<altitude>0</altitude>
				<heading>-0.02521769416178848</heading>
				<tilt>0</tilt>
				<range>1079.078361078967</range>
				<altitudeMode>relativeToGround</altitudeMode>
				<gx:altitudeMode>relativeToSeaFloor</gx:altitudeMode>
			</LookAt>
			<styleUrl>#msn_square2</styleUrl>
			<Point>
				<coordinates>-159.6207084318695,22.14690204646615,0</coordinates>
			</Point>
		</Placemark>
	</Folder>
</Document>
</kml>
