# Supplementary material for: Studies in Hawaiian Diptera II: New Distributional Records for Endemic Scatella (Ephydridae)
Source: Biodivers Data J. 2014 Aug 18;(2):e1110. doi: 10.3897/BDJ.2.e1110 (PMC4152826; doi:10.3897/BDJ.2.e1110)
Supplement: Supplementary material 5 — Distribution of Scatella clavipes [file biodiversity_data_journal-2-e1110-s005.kml]

<?xml version="1.0" encoding="UTF-8"?>
<kml xmlns="http://www.opengis.net/kml/2.2" xmlns:gx="http://www.google.com/kml/ext/2.2" xmlns:kml="http://www.opengis.net/kml/2.2" xmlns:atom="http://www.w3.org/2005/Atom">
<Document>
	<name>S_clavipes.kml</name>
	<Style id="sn_shaded_dot">
		<IconStyle>
			<color>ff000080</color>
			<scale>1.2</scale>
			<Icon>
				<href>http://maps.google.com/mapfiles/kml/shapes/shaded_dot.png</href>
			</Icon>
		</IconStyle>
		<LabelStyle>
			<color>00ffffff</color>
		</LabelStyle>
		<ListStyle>
		</ListStyle>
	</Style>
	<Style id="sh_shaded_dot">
		<IconStyle>
			<color>ff000080</color>
			<scale>1.4</scale>
			<Icon>
				<href>http://maps.google.com/mapfiles/kml/shapes/shaded_dot.png</href>
			</Icon>
		</IconStyle>
		<LabelStyle>
			<color>00ffffff</color>
		</LabelStyle>
	</Style>
	<Style id="sn_shaded_dot0">
		<IconStyle>
			<color>ff000080</color>
			<scale>1.2</scale>
			<Icon>
				<href>http://maps.google.com/mapfiles/kml/shapes/shaded_dot.png</href>
			</Icon>
		</IconStyle>
		<LabelStyle>
			<color>00ffffff</color>
		</LabelStyle>
		<ListStyle>
		</ListStyle>
	</Style>
	<Style id="sn_shaded_dot00">
		<IconStyle>
			<color>ff000080</color>
			<scale>1.2</scale>
			<Icon>
				<href>http://maps.google.com/mapfiles/kml/shapes/shaded_dot.png</href>
			</Icon>
		</IconStyle>
		<LabelStyle>
			<color>00ffffff</color>
		</LabelStyle>
	</Style>
	<StyleMap id="msn_grn-blank102">
		<Pair>
			<key>normal</key>
			<styleUrl>#sn_grn-blank741</styleUrl>
		</Pair>
		<Pair>
			<key>highlight</key>
			<styleUrl>#sh_grn-blank750</styleUrl>
		</Pair>
	</StyleMap>
	<Style id="sh_grn-blank750">
		<IconStyle>
			<scale>1.4</scale>
			<Icon>
				<href>http://maps.google.com/mapfiles/kml/shapes/shaded_dot.png</href>
			</Icon>
		</IconStyle>
		<LabelStyle>
			<color>00ffffff</color>
		</LabelStyle>
	</Style>
	<Style id="sn_shaded_dot1">
		<IconStyle>
			<color>ff000080</color>
			<scale>1.2</scale>
			<Icon>
				<href>http://maps.google.com/mapfiles/kml/shapes/shaded_dot.png</href>
			</Icon>
		</IconStyle>
		<LabelStyle>
			<color>00ffffff</color>
		</LabelStyle>
	</Style>
	<Style id="sh_shaded_dot10">
		<IconStyle>
			<color>ff000080</color>
			<scale>1.4</scale>
			<Icon>
				<href>http://maps.google.com/mapfiles/kml/shapes/shaded_dot.png</href>
			</Icon>
		</IconStyle>
		<LabelStyle>
			<color>00ffffff</color>
		</LabelStyle>
	</Style>
	<StyleMap id="msn_shaded_dot">
		<Pair>
			<key>normal</key>
			<styleUrl>#sn_shaded_dot2</styleUrl>
		</Pair>
		<Pair>
			<key>highlight</key>
			<styleUrl>#sh_shaded_dot2</styleUrl>
		</Pair>
	</StyleMap>
	<Style id="sn_shaded_dot2">
		<IconStyle>
			<color>ff000080</color>
			<scale>1.2</scale>
			<Icon>
				<href>http://maps.google.com/mapfiles/kml/shapes/shaded_dot.png</href>
			</Icon>
		</IconStyle>
		<LabelStyle>
			<color>00ffffff</color>
		</LabelStyle>
	</Style>
	<Style id="sn_grn-blank741">
		<IconStyle>
			<scale>1.2</scale>
			<Icon>
				<href>http://maps.google.com/mapfiles/kml/shapes/shaded_dot.png</href>
			</Icon>
		</IconStyle>
		<LabelStyle>
			<color>00ffffff</color>
		</LabelStyle>
	</Style>
	<StyleMap id="msn_shaded_dot0">
		<Pair>
			<key>normal</key>
			<styleUrl>#sn_shaded_dot</styleUrl>
		</Pair>
		<Pair>
			<key>highlight</key>
			<styleUrl>#sh_shaded_dot4</styleUrl>
		</Pair>
	</StyleMap>
	<Style id="sn_shaded_dot3">
		<IconStyle>
			<color>ff000080</color>
			<scale>1.2</scale>
			<Icon>
				<href>http://maps.google.com/mapfiles/kml/shapes/shaded_dot.png</href>
			</Icon>
		</IconStyle>
		<LabelStyle>
			<color>00ffffff</color>
		</LabelStyle>
	</Style>
	<StyleMap id="msn_shaded_dot1">
		<Pair>
			<key>normal</key>
			<styleUrl>#sn_shaded_dot0</styleUrl>
		</Pair>
		<Pair>
			<key>highlight</key>
			<styleUrl>#sh_shaded_dot0</styleUrl>
		</Pair>
	</StyleMap>
	<Style id="sh_shaded_dot0">
		<IconStyle>
			<color>ff000080</color>
			<scale>1.4</scale>
			<Icon>
				<href>http://maps.google.com/mapfiles/kml/shapes/shaded_dot.png</href>
			</Icon>
		</IconStyle>
		<LabelStyle>
			<color>00ffffff</color>
		</LabelStyle>
		<ListStyle>
		</ListStyle>
	</Style>
	<Style id="sn_shaded_dot4">
		<IconStyle>
			<color>ff000080</color>
			<scale>1.2</scale>
			<Icon>
				<href>http://maps.google.com/mapfiles/kml/shapes/shaded_dot.png</href>
			</Icon>
		</IconStyle>
		<LabelStyle>
			<color>00ffffff</color>
		</LabelStyle>
	</Style>
	<StyleMap id="msn_shaded_dot000">
		<Pair>
			<key>normal</key>
			<styleUrl>#sn_shaded_dot00</styleUrl>
		</Pair>
		<Pair>
			<key>highlight</key>
			<styleUrl>#sh_shaded_dot10</styleUrl>
		</Pair>
	</StyleMap>
	<StyleMap id="msn_shaded_dot2">
		<Pair>
			<key>normal</key>
			<styleUrl>#sn_shaded_dot3</styleUrl>
		</Pair>
		<Pair>
			<key>highlight</key>
			<styleUrl>#sh_shaded_dot3</styleUrl>
		</Pair>
	</StyleMap>
	<Style id="sh_shaded_dot1">
		<IconStyle>
			<color>ff000080</color>
			<scale>1.4</scale>
			<Icon>
				<href>http://maps.google.com/mapfiles/kml/shapes/shaded_dot.png</href>
			</Icon>
		</IconStyle>
		<LabelStyle>
			<color>00ffffff</color>
		</LabelStyle>
	</Style>
	<Style id="sh_shaded_dot2">
		<IconStyle>
			<color>ff000080</color>
			<scale>1.4</scale>
			<Icon>
				<href>http://maps.google.com/mapfiles/kml/shapes/shaded_dot.png</href>
			</Icon>
		</IconStyle>
		<LabelStyle>
			<color>00ffffff</color>
		</LabelStyle>
	</Style>
	<Style id="sh_shaded_dot3">
		<IconStyle>
			<color>ff000080</color>
			<scale>1.4</scale>
			<Icon>
				<href>http://maps.google.com/mapfiles/kml/shapes/shaded_dot.png</href>
			</Icon>
		</IconStyle>
		<LabelStyle>
			<color>00ffffff</color>
		</LabelStyle>
	</Style>
	<StyleMap id="msn_shaded_dot3">
		<Pair>
			<key>normal</key>
			<styleUrl>#sn_shaded_dot1</styleUrl>
		</Pair>
		<Pair>
			<key>highlight</key>
			<styleUrl>#sh_shaded_dot</styleUrl>
		</Pair>
	</StyleMap>
	<Style id="sh_shaded_dot4">
		<IconStyle>
			<color>ff000080</color>
			<scale>1.4</scale>
			<Icon>
				<href>http://maps.google.com/mapfiles/kml/shapes/shaded_dot.png</href>
			</Icon>
		</IconStyle>
		<LabelStyle>
			<color>00ffffff</color>
		</LabelStyle>
		<ListStyle>
		</ListStyle>
	</Style>
	<StyleMap id="msn_shaded_dot4">
		<Pair>
			<key>normal</key>
			<styleUrl>#sn_shaded_dot4</styleUrl>
		</Pair>
		<Pair>
			<key>highlight</key>
			<styleUrl>#sh_shaded_dot1</styleUrl>
		</Pair>
	</StyleMap>
	<Folder>
		<name>Scatella clavipes</name>
		<Placemark>
			<name>EHB1922</name>
			<description>Awaawapuhi</description>
			<LookAt>
				<longitude>-159.6646233100031</longitude>
				<latitude>22.14703059713974</latitude>
				<altitude>0</altitude>
				<heading>-1.394244702068354e-05</heading>
				<tilt>0</tilt>
				<range>3035.968756111363</range>
				<altitudeMode>relativeToGround</altitudeMode>
				<gx:altitudeMode>relativeToSeaFloor</gx:altitudeMode>
			</LookAt>
			<styleUrl>#msn_shaded_dot1</styleUrl>
			<Point>
				<coordinates>-159.6709078041961,22.15147444898606,0</coordinates>
			</Point>
		</Placemark>
		<Placemark>
			<name>WWW1946</name>
			<description>Kaluanui Valley</description>
			<LookAt>
				<longitude>-157.9136112721923</longitude>
				<latitude>21.56522954173919</latitude>
				<altitude>0</altitude>
				<heading>-2.852320754517225e-07</heading>
				<tilt>0</tilt>
				<range>9713.086100891827</range>
				<altitudeMode>relativeToGround</altitudeMode>
				<gx:altitudeMode>relativeToSeaFloor</gx:altitudeMode>
			</LookAt>
			<styleUrl>#msn_shaded_dot3</styleUrl>
			<Point>
				<coordinates>-157.9132248839841,21.57241406485093,0</coordinates>
			</Point>
		</Placemark>
		<Placemark>
			<name>WWW1946</name>
			<description>Rainbow Falls</description>
			<LookAt>
				<longitude>-155.1067812671692</longitude>
				<latitude>19.71937477975028</latitude>
				<altitude>0</altitude>
				<heading>-0.006017947121633725</heading>
				<tilt>0</tilt>
				<range>1565.653565629091</range>
				<altitudeMode>relativeToGround</altitudeMode>
				<gx:altitudeMode>relativeToSeaFloor</gx:altitudeMode>
			</LookAt>
			<styleUrl>#msn_shaded_dot</styleUrl>
			<Point>
				<coordinates>-155.1093834735931,19.71945694063003,0</coordinates>
			</Point>
		</Placemark>
		<Placemark>
			<name>WWW1946</name>
			<description>Akaka Falls</description>
			<LookAt>
				<longitude>-155.1569928070004</longitude>
				<latitude>19.85309816658645</latitude>
				<altitude>0</altitude>
				<heading>0.008248594067313908</heading>
				<tilt>0</tilt>
				<range>1829.986423438098</range>
				<altitudeMode>relativeToGround</altitudeMode>
				<gx:altitudeMode>relativeToSeaFloor</gx:altitudeMode>
			</LookAt>
			<styleUrl>#msn_shaded_dot000</styleUrl>
			<Point>
				<coordinates>-155.1550596791791,19.85362574483599,0</coordinates>
			</Point>
		</Placemark>
		<Placemark>
			<name>LWQ1958</name>
			<description>Kohala Mountains</description>
			<LookAt>
				<longitude>-155.6117631088225</longitude>
				<latitude>20.06685799056506</latitude>
				<altitude>0</altitude>
				<heading>0.742909796751799</heading>
				<tilt>0</tilt>
				<range>55089.44438515056</range>
				<altitudeMode>relativeToGround</altitudeMode>
				<gx:altitudeMode>relativeToSeaFloor</gx:altitudeMode>
			</LookAt>
			<styleUrl>#msn_shaded_dot0</styleUrl>
			<Point>
				<coordinates>-155.7035296790962,20.08629929519925,0</coordinates>
			</Point>
		</Placemark>
		<Placemark>
			<name>NLHK1958</name>
			<description>Nahiku</description>
			<LookAt>
				<longitude>-156.0930550694261</longitude>
				<latitude>20.82409519600029</latitude>
				<altitude>0</altitude>
				<heading>-1.095143097771009e-05</heading>
				<tilt>0</tilt>
				<range>6993.780275145599</range>
				<altitudeMode>relativeToGround</altitudeMode>
				<gx:altitudeMode>relativeToSeaFloor</gx:altitudeMode>
			</LookAt>
			<styleUrl>#msn_shaded_dot1</styleUrl>
			<Point>
				<coordinates>-156.0945869364956,20.81274227914166,0</coordinates>
			</Point>
		</Placemark>
		<Placemark>
			<name>LWQ1961</name>
			<description>Waikamoi</description>
			<LookAt>
				<longitude>-156.2382737730132</longitude>
				<latitude>20.81121084162982</latitude>
				<altitude>0</altitude>
				<heading>-0.285572261069129</heading>
				<tilt>0</tilt>
				<range>1425.913739212393</range>
				<altitudeMode>relativeToGround</altitudeMode>
				<gx:altitudeMode>relativeToSeaFloor</gx:altitudeMode>
			</LookAt>
			<styleUrl>#msn_shaded_dot1</styleUrl>
			<Point>
				<coordinates>-156.2368316381818,20.8121156482319,0</coordinates>
			</Point>
		</Placemark>
		<Placemark>
			<name>JLG1970</name>
			<description>West Halawa Valley</description>
			<LookAt>
				<longitude>-156.730881077321</longitude>
				<latitude>21.16025275019949</latitude>
				<altitude>0</altitude>
				<heading>0.0001238208119087839</heading>
				<tilt>0</tilt>
				<range>45288.28642890185</range>
				<altitudeMode>relativeToGround</altitudeMode>
				<gx:altitudeMode>relativeToSeaFloor</gx:altitudeMode>
			</LookAt>
			<styleUrl>#msn_shaded_dot4</styleUrl>
			<Point>
				<coordinates>-156.7548199632458,21.15551563115245,0</coordinates>
			</Point>
		</Placemark>
		<Placemark>
			<name>WAS1980</name>
			<description>Kipahulu Valley</description>
			<LookAt>
				<longitude>-156.0593840498339</longitude>
				<latitude>20.69524648827688</latitude>
				<altitude>0</altitude>
				<heading>0.01091419827480987</heading>
				<tilt>0</tilt>
				<range>9786.73514149461</range>
				<altitudeMode>relativeToGround</altitudeMode>
				<gx:altitudeMode>relativeToSeaFloor</gx:altitudeMode>
			</LookAt>
			<styleUrl>#msn_shaded_dot2</styleUrl>
			<Point>
				<coordinates>-156.0707415001984,20.69274386186735,0</coordinates>
			</Point>
		</Placemark>
		<Placemark>
			<name>567</name>
			<description>Kawaikoi Stream at Sugi Grove</description>
			<LookAt>
				<longitude>-159.6218453811171</longitude>
				<latitude>22.13162638511844</latitude>
				<altitude>0</altitude>
				<heading>0.003547640913259089</heading>
				<tilt>0</tilt>
				<range>427.6748891380274</range>
				<altitudeMode>relativeToGround</altitudeMode>
				<gx:altitudeMode>relativeToSeaFloor</gx:altitudeMode>
			</LookAt>
			<styleUrl>#msn_grn-blank102</styleUrl>
			<Point>
				<coordinates>-159.6217,22.13142222222222,0</coordinates>
			</Point>
		</Placemark>
		<Placemark>
			<name>590</name>
			<description>Hanapakai Stream</description>
			<LookAt>
				<longitude>-159.595193578271</longitude>
				<latitude>22.20944322936289</latitude>
				<altitude>0</altitude>
				<heading>-1.530195608317133</heading>
				<tilt>0</tilt>
				<range>1139.612580918905</range>
				<altitudeMode>relativeToGround</altitudeMode>
				<gx:altitudeMode>relativeToSeaFloor</gx:altitudeMode>
			</LookAt>
			<styleUrl>#msn_grn-blank102</styleUrl>
			<Point>
				<coordinates>-159.5977444444445,22.20872222222222,0</coordinates>
			</Point>
		</Placemark>
		<Placemark>
			<name>592</name>
			<description>Seep #2, Honokoa Trail</description>
			<LookAt>
				<longitude>-159.6028613337186</longitude>
				<latitude>22.20566886426641</latitude>
				<altitude>0</altitude>
				<heading>-1.533342370203551</heading>
				<tilt>0</tilt>
				<range>1003.439712600401</range>
				<altitudeMode>relativeToGround</altitudeMode>
				<gx:altitudeMode>relativeToSeaFloor</gx:altitudeMode>
			</LookAt>
			<styleUrl>#msn_grn-blank102</styleUrl>
			<Point>
				<coordinates>-159.6011,22.20636388888889,0</coordinates>
			</Point>
		</Placemark>
		<Placemark>
			<name>613</name>
			<description>0.5 miles from start of scenic drive to Onomea Bay, first major bridge, sweeping along stream</description>
			<LookAt>
				<longitude>-155.0923945652729</longitude>
				<latitude>19.7940066514225</latitude>
				<altitude>0</altitude>
				<heading>0.06107604193643029</heading>
				<tilt>0</tilt>
				<range>1176.046379878286</range>
				<altitudeMode>relativeToGround</altitudeMode>
				<gx:altitudeMode>relativeToSeaFloor</gx:altitudeMode>
			</LookAt>
			<styleUrl>#msn_grn-blank102</styleUrl>
			<Point>
				<coordinates>-155.0940508058621,19.79505555555556,0</coordinates>
			</Point>
		</Placemark>
		<Placemark>
			<name>614</name>
			<description>Onomea Bay</description>
			<LookAt>
				<longitude>-155.0915347818231</longitude>
				<latitude>19.80827954250214</latitude>
				<altitude>0</altitude>
				<heading>-86.52875239013736</heading>
				<tilt>45.33673590205376</tilt>
				<range>476.5724350251765</range>
				<altitudeMode>relativeToGround</altitudeMode>
				<gx:altitudeMode>relativeToSeaFloor</gx:altitudeMode>
			</LookAt>
			<styleUrl>#msn_grn-blank102</styleUrl>
			<Point>
				<coordinates>-155.0930501331354,19.80903766551123,0</coordinates>
			</Point>
		</Placemark>
		<Placemark>
			<name>615</name>
			<description>Kawainui Stream, 6 ton bridge on Scenic Loop</description>
			<LookAt>
				<longitude>-155.0942758310044</longitude>
				<latitude>19.81216539378526</latitude>
				<altitude>0</altitude>
				<heading>0.06043934491404333</heading>
				<tilt>0</tilt>
				<range>2009.587599130982</range>
				<altitudeMode>relativeToGround</altitudeMode>
				<gx:altitudeMode>relativeToSeaFloor</gx:altitudeMode>
			</LookAt>
			<styleUrl>#msn_grn-blank102</styleUrl>
			<Point>
				<coordinates>-155.0938555555556,19.81169444444444,0</coordinates>
			</Point>
		</Placemark>
		<Placemark>
			<name>616</name>
			<description>Kolekole Beach Park</description>
			<LookAt>
				<longitude>-155.1189152327048</longitude>
				<latitude>19.88259805971459</latitude>
				<altitude>0</altitude>
				<heading>-0.001561967891879632</heading>
				<tilt>0</tilt>
				<range>107.9378299071146</range>
				<altitudeMode>relativeToGround</altitudeMode>
				<gx:altitudeMode>relativeToSeaFloor</gx:altitudeMode>
			</LookAt>
			<styleUrl>#msn_grn-blank102</styleUrl>
			<Point>
				<coordinates>-155.1192277777778,19.88275833333334,0</coordinates>
			</Point>
		</Placemark>
		<Placemark>
			<name>617</name>
			<description>Waipio Stream, near the base of He&apos;elawae Falls</description>
			<LookAt>
				<longitude>-155.5909554434061</longitude>
				<latitude>20.06771148541019</latitude>
				<altitude>0</altitude>
				<heading>-0.108993612890349</heading>
				<tilt>0</tilt>
				<range>10443.40826605093</range>
				<altitudeMode>relativeToGround</altitudeMode>
				<gx:altitudeMode>relativeToSeaFloor</gx:altitudeMode>
			</LookAt>
			<styleUrl>#msn_grn-blank102</styleUrl>
			<Point>
				<coordinates>-155.6190888888889,20.07679444444445,0</coordinates>
			</Point>
		</Placemark>
	</Folder>
</Document>
</kml>
