# Supplementary material for: Studies in Hawaiian Diptera II: New Distributional Records for Endemic Scatella (Ephydridae)
Source: Biodivers Data J. 2014 Aug 18;(2):e1110. doi: 10.3897/BDJ.2.e1110 (PMC4152826; doi:10.3897/BDJ.2.e1110)
Supplement: Supplementary material 6 — Distribution of Scatella femoralis [file biodiversity_data_journal-2-e1110-s006.kml]

<?xml version="1.0" encoding="UTF-8"?>
<kml xmlns="http://www.opengis.net/kml/2.2" xmlns:gx="http://www.google.com/kml/ext/2.2" xmlns:kml="http://www.opengis.net/kml/2.2" xmlns:atom="http://www.w3.org/2005/Atom">
<Document>
	<name>S_femoralis.kml</name>
	<Style id="sh_shaded_dot">
		<IconStyle>
			<color>ff000080</color>
			<scale>1.4</scale>
			<Icon>
				<href>http://maps.google.com/mapfiles/kml/shapes/shaded_dot.png</href>
			</Icon>
		</IconStyle>
		<LabelStyle>
			<color>00ffffff</color>
		</LabelStyle>
	</Style>
	<Style id="sn_shaded_dot14">
		<IconStyle>
			<color>ff000080</color>
			<scale>1.2</scale>
			<Icon>
				<href>http://maps.google.com/mapfiles/kml/shapes/shaded_dot.png</href>
			</Icon>
		</IconStyle>
		<LabelStyle>
			<color>00ffffff</color>
		</LabelStyle>
	</Style>
	<StyleMap id="msn_shaded_dot5">
		<Pair>
			<key>normal</key>
			<styleUrl>#sn_shaded_dot14</styleUrl>
		</Pair>
		<Pair>
			<key>highlight</key>
			<styleUrl>#sh_shaded_dot</styleUrl>
		</Pair>
	</StyleMap>
	<Folder>
		<name>Scatella femoralis</name>
		<visibility>0</visibility>
		<Placemark>
			<name>MT1954</name>
			<visibility>0</visibility>
			<description>Puu Nianiau</description>
			<LookAt>
				<longitude>-156.2453611126146</longitude>
				<latitude>20.77374287358038</latitude>
				<altitude>0</altitude>
				<heading>-0.001906360456837571</heading>
				<tilt>0</tilt>
				<range>1717.58778039433</range>
				<altitudeMode>relativeToGround</altitudeMode>
				<gx:altitudeMode>relativeToSeaFloor</gx:altitudeMode>
			</LookAt>
			<styleUrl>#msn_shaded_dot5</styleUrl>
			<Point>
				<coordinates>-156.2451924724163,20.77484687187711,0</coordinates>
			</Point>
		</Placemark>
	</Folder>
</Document>
</kml>
