# Supplementary material for: Studies in Hawaiian Diptera II: New Distributional Records for Endemic Scatella (Ephydridae)
Source: Biodivers Data J. 2014 Aug 18;(2):e1110. doi: 10.3897/BDJ.2.e1110 (PMC4152826; doi:10.3897/BDJ.2.e1110)
Supplement: Supplementary material 7 — Distribution of Scatella fluvialis [file biodiversity_data_journal-2-e1110-s007.kml]

<?xml version="1.0" encoding="UTF-8"?>
<kml xmlns="http://www.opengis.net/kml/2.2" xmlns:gx="http://www.google.com/kml/ext/2.2" xmlns:kml="http://www.opengis.net/kml/2.2" xmlns:atom="http://www.w3.org/2005/Atom">
<Document>
	<name>S_fluvialis.kml</name>
	<Style id="sh_open-diamond">
		<IconStyle>
			<color>ff000080</color>
			<scale>1.4</scale>
			<Icon>
				<href>http://maps.google.com/mapfiles/kml/shapes/open-diamond.png</href>
			</Icon>
		</IconStyle>
		<LabelStyle>
			<color>00ffffff</color>
		</LabelStyle>
		<ListStyle>
		</ListStyle>
	</Style>
	<StyleMap id="msn_open-diamond">
		<Pair>
			<key>normal</key>
			<styleUrl>#sn_open-diamond</styleUrl>
		</Pair>
		<Pair>
			<key>highlight</key>
			<styleUrl>#sh_open-diamond0</styleUrl>
		</Pair>
	</StyleMap>
	<Style id="sn_open-diamond">
		<IconStyle>
			<color>ff000080</color>
			<scale>1.2</scale>
			<Icon>
				<href>http://maps.google.com/mapfiles/kml/shapes/open-diamond.png</href>
			</Icon>
		</IconStyle>
		<LabelStyle>
			<color>00ffffff</color>
		</LabelStyle>
		<ListStyle>
		</ListStyle>
	</Style>
	<Style id="sn_open-diamond0">
		<IconStyle>
			<color>ff000080</color>
			<scale>1.2</scale>
			<Icon>
				<href>http://maps.google.com/mapfiles/kml/shapes/open-diamond.png</href>
			</Icon>
		</IconStyle>
		<LabelStyle>
			<color>00ffffff</color>
		</LabelStyle>
		<ListStyle>
		</ListStyle>
	</Style>
	<StyleMap id="msn_open-diamond0">
		<Pair>
			<key>normal</key>
			<styleUrl>#sn_open-diamond0</styleUrl>
		</Pair>
		<Pair>
			<key>highlight</key>
			<styleUrl>#sh_open-diamond</styleUrl>
		</Pair>
	</StyleMap>
	<Style id="sh_open-diamond0">
		<IconStyle>
			<color>ff000080</color>
			<scale>1.4</scale>
			<Icon>
				<href>http://maps.google.com/mapfiles/kml/shapes/open-diamond.png</href>
			</Icon>
		</IconStyle>
		<LabelStyle>
			<color>00ffffff</color>
		</LabelStyle>
		<ListStyle>
		</ListStyle>
	</Style>
	<Folder>
		<name>Scatella fluvialis</name>
		<visibility>0</visibility>
		<Placemark>
			<name>JAT1970</name>
			<visibility>0</visibility>
			<description>Wailuku River</description>
			<LookAt>
				<longitude>-155.1632378627769</longitude>
				<latitude>19.70410809757548</latitude>
				<altitude>0</altitude>
				<heading>-0.004173824917950826</heading>
				<tilt>0</tilt>
				<range>6128.611773837834</range>
				<altitudeMode>relativeToGround</altitudeMode>
				<gx:altitudeMode>relativeToSeaFloor</gx:altitudeMode>
			</LookAt>
			<styleUrl>#msn_open-diamond0</styleUrl>
			<Point>
				<coordinates>-155.1723390279205,19.70827776047728,0</coordinates>
			</Point>
		</Placemark>
		<Placemark>
			<name>JAT1970</name>
			<visibility>0</visibility>
			<description>Kahana Stream</description>
			<LookAt>
				<longitude>-157.893173555335</longitude>
				<latitude>21.47101424987553</latitude>
				<altitude>0</altitude>
				<heading>-0.9641337835469185</heading>
				<tilt>0</tilt>
				<range>39792.87490938332</range>
				<altitudeMode>relativeToGround</altitudeMode>
				<gx:altitudeMode>relativeToSeaFloor</gx:altitudeMode>
			</LookAt>
			<styleUrl>#msn_open-diamond</styleUrl>
			<Point>
				<coordinates>-157.9047836273229,21.557871240575,0</coordinates>
			</Point>
		</Placemark>
	</Folder>
</Document>
</kml>
