# Supplementary material for: Studies in Hawaiian Diptera II: New Distributional Records for Endemic Scatella (Ephydridae)
Source: Biodivers Data J. 2014 Aug 18;(2):e1110. doi: 10.3897/BDJ.2.e1110 (PMC4152826; doi:10.3897/BDJ.2.e1110)
Supplement: Supplementary material 8 — Distribution of Scatella hawaiiensis [file biodiversity_data_journal-2-e1110-s008.kml]

<?xml version="1.0" encoding="UTF-8"?>
<kml xmlns="http://www.opengis.net/kml/2.2" xmlns:gx="http://www.google.com/kml/ext/2.2" xmlns:kml="http://www.opengis.net/kml/2.2" xmlns:atom="http://www.w3.org/2005/Atom">
<Document>
	<name>S_hawaiiensis.kml</name>
	<StyleMap id="msn_shaded_dot">
		<Pair>
			<key>normal</key>
			<styleUrl>#sn_shaded_dot14</styleUrl>
		</Pair>
		<Pair>
			<key>highlight</key>
			<styleUrl>#sh_shaded_dot32</styleUrl>
		</Pair>
	</StyleMap>
	<Style id="sn_shaded_dot">
		<IconStyle>
			<color>ff000080</color>
			<scale>1.2</scale>
			<Icon>
				<href>http://maps.google.com/mapfiles/kml/shapes/shaded_dot.png</href>
			</Icon>
		</IconStyle>
		<LabelStyle>
			<color>00ffffff</color>
		</LabelStyle>
		<ListStyle>
		</ListStyle>
	</Style>
	<Style id="sn_shaded_dot0">
		<IconStyle>
			<color>ff000080</color>
			<scale>1.2</scale>
			<Icon>
				<href>http://maps.google.com/mapfiles/kml/shapes/shaded_dot.png</href>
			</Icon>
		</IconStyle>
		<LabelStyle>
			<color>00ffffff</color>
		</LabelStyle>
		<ListStyle>
		</ListStyle>
	</Style>
	<Style id="sh_shaded_dot">
		<IconStyle>
			<color>ff000080</color>
			<scale>1.4</scale>
			<Icon>
				<href>http://maps.google.com/mapfiles/kml/shapes/shaded_dot.png</href>
			</Icon>
		</IconStyle>
		<LabelStyle>
			<color>00ffffff</color>
		</LabelStyle>
	</Style>
	<Style id="sn_shaded_dot1">
		<IconStyle>
			<color>ff000080</color>
			<scale>1.2</scale>
			<Icon>
				<href>http://maps.google.com/mapfiles/kml/shapes/shaded_dot.png</href>
			</Icon>
		</IconStyle>
		<LabelStyle>
			<color>00ffffff</color>
		</LabelStyle>
	</Style>
	<Style id="sh_grn-blank7503">
		<IconStyle>
			<scale>1.4</scale>
			<Icon>
				<href>http://maps.google.com/mapfiles/kml/shapes/shaded_dot.png</href>
			</Icon>
		</IconStyle>
		<LabelStyle>
			<color>00ffffff</color>
		</LabelStyle>
	</Style>
	<Style id="sh_shaded_dot0">
		<IconStyle>
			<color>ff000080</color>
			<scale>1.4</scale>
			<Icon>
				<href>http://maps.google.com/mapfiles/kml/shapes/shaded_dot.png</href>
			</Icon>
		</IconStyle>
		<LabelStyle>
			<color>00ffffff</color>
		</LabelStyle>
		<ListStyle>
		</ListStyle>
	</Style>
	<Style id="sn_shaded_dot2">
		<IconStyle>
			<color>ff000080</color>
			<scale>1.2</scale>
			<Icon>
				<href>http://maps.google.com/mapfiles/kml/shapes/shaded_dot.png</href>
			</Icon>
		</IconStyle>
		<LabelStyle>
			<color>00ffffff</color>
		</LabelStyle>
		<ListStyle>
		</ListStyle>
	</Style>
	<StyleMap id="msn_shaded_dot0">
		<Pair>
			<key>normal</key>
			<styleUrl>#sn_shaded_dot9</styleUrl>
		</Pair>
		<Pair>
			<key>highlight</key>
			<styleUrl>#sh_shaded_dot22</styleUrl>
		</Pair>
	</StyleMap>
	<StyleMap id="msn_shaded_dot1">
		<Pair>
			<key>normal</key>
			<styleUrl>#sn_shaded_dot1</styleUrl>
		</Pair>
		<Pair>
			<key>highlight</key>
			<styleUrl>#sh_shaded_dot9</styleUrl>
		</Pair>
	</StyleMap>
	<StyleMap id="msn_shaded_dot2">
		<Pair>
			<key>normal</key>
			<styleUrl>#sn_shaded_dot4</styleUrl>
		</Pair>
		<Pair>
			<key>highlight</key>
			<styleUrl>#sh_shaded_dot17</styleUrl>
		</Pair>
	</StyleMap>
	<Style id="sn_shaded_dot13">
		<IconStyle>
			<color>ff000080</color>
			<scale>1.2</scale>
			<Icon>
				<href>http://maps.google.com/mapfiles/kml/shapes/shaded_dot.png</href>
			</Icon>
		</IconStyle>
		<LabelStyle>
			<color>00ffffff</color>
		</LabelStyle>
	</Style>
	<StyleMap id="msn_shaded_dot3">
		<Pair>
			<key>normal</key>
			<styleUrl>#sn_shaded_dot20</styleUrl>
		</Pair>
		<Pair>
			<key>highlight</key>
			<styleUrl>#sh_shaded_dot28</styleUrl>
		</Pair>
	</StyleMap>
	<Style id="sn_shaded_dot3">
		<IconStyle>
			<color>ff000080</color>
			<scale>1.2</scale>
			<Icon>
				<href>http://maps.google.com/mapfiles/kml/shapes/shaded_dot.png</href>
			</Icon>
		</IconStyle>
		<LabelStyle>
			<color>00ffffff</color>
		</LabelStyle>
	</Style>
	<Style id="sn_shaded_dot4">
		<IconStyle>
			<color>ff000080</color>
			<scale>1.2</scale>
			<Icon>
				<href>http://maps.google.com/mapfiles/kml/shapes/shaded_dot.png</href>
			</Icon>
		</IconStyle>
		<LabelStyle>
			<color>00ffffff</color>
		</LabelStyle>
		<ListStyle>
		</ListStyle>
	</Style>
	<Style id="sh_shaded_dot3">
		<IconStyle>
			<color>ff000080</color>
			<scale>1.4</scale>
			<Icon>
				<href>http://maps.google.com/mapfiles/kml/shapes/shaded_dot.png</href>
			</Icon>
		</IconStyle>
		<LabelStyle>
			<color>00ffffff</color>
		</LabelStyle>
	</Style>
	<Style id="sh_shaded_dot1">
		<IconStyle>
			<color>ff000080</color>
			<scale>1.4</scale>
			<Icon>
				<href>http://maps.google.com/mapfiles/kml/shapes/shaded_dot.png</href>
			</Icon>
		</IconStyle>
		<LabelStyle>
			<color>00ffffff</color>
		</LabelStyle>
		<ListStyle>
		</ListStyle>
	</Style>
	<StyleMap id="msn_shaded_dot4">
		<Pair>
			<key>normal</key>
			<styleUrl>#sn_shaded_dot13</styleUrl>
		</Pair>
		<Pair>
			<key>highlight</key>
			<styleUrl>#sh_shaded_dot20</styleUrl>
		</Pair>
	</StyleMap>
	<StyleMap id="msn_shaded_dot30">
		<Pair>
			<key>normal</key>
			<styleUrl>#sn_shaded_dot24</styleUrl>
		</Pair>
		<Pair>
			<key>highlight</key>
			<styleUrl>#sh_shaded_dot50</styleUrl>
		</Pair>
	</StyleMap>
	<Style id="sh_shaded_dot2">
		<IconStyle>
			<color>ff000080</color>
			<scale>1.4</scale>
			<Icon>
				<href>http://maps.google.com/mapfiles/kml/shapes/shaded_dot.png</href>
			</Icon>
		</IconStyle>
		<LabelStyle>
			<color>00ffffff</color>
		</LabelStyle>
		<ListStyle>
		</ListStyle>
	</Style>
	<StyleMap id="msn_shaded_dot31">
		<Pair>
			<key>normal</key>
			<styleUrl>#sn_shaded_dot25</styleUrl>
		</Pair>
		<Pair>
			<key>highlight</key>
			<styleUrl>#sh_shaded_dot12</styleUrl>
		</Pair>
	</StyleMap>
	<StyleMap id="msn_shaded_dot5">
		<Pair>
			<key>normal</key>
			<styleUrl>#sn_shaded_dot21</styleUrl>
		</Pair>
		<Pair>
			<key>highlight</key>
			<styleUrl>#sh_shaded_dot29</styleUrl>
		</Pair>
	</StyleMap>
	<Style id="sh_shaded_dot4">
		<IconStyle>
			<color>ff000080</color>
			<scale>1.4</scale>
			<Icon>
				<href>http://maps.google.com/mapfiles/kml/shapes/shaded_dot.png</href>
			</Icon>
		</IconStyle>
		<LabelStyle>
			<color>00ffffff</color>
		</LabelStyle>
		<ListStyle>
		</ListStyle>
	</Style>
	<Style id="sn_shaded_dot5">
		<IconStyle>
			<color>ff000080</color>
			<scale>1.2</scale>
			<Icon>
				<href>http://maps.google.com/mapfiles/kml/shapes/shaded_dot.png</href>
			</Icon>
		</IconStyle>
		<LabelStyle>
			<color>00ffffff</color>
		</LabelStyle>
	</Style>
	<Style id="sh_shaded_dot5">
		<IconStyle>
			<color>ff000080</color>
			<scale>1.4</scale>
			<Icon>
				<href>http://maps.google.com/mapfiles/kml/shapes/shaded_dot.png</href>
			</Icon>
		</IconStyle>
		<LabelStyle>
			<color>00ffffff</color>
		</LabelStyle>
	</Style>
	<Style id="sh_shaded_dot20">
		<IconStyle>
			<color>ff000080</color>
			<scale>1.4</scale>
			<Icon>
				<href>http://maps.google.com/mapfiles/kml/shapes/shaded_dot.png</href>
			</Icon>
		</IconStyle>
		<LabelStyle>
			<color>00ffffff</color>
		</LabelStyle>
	</Style>
	<Style id="sh_shaded_dot50">
		<IconStyle>
			<color>ff000080</color>
			<scale>1.4</scale>
			<Icon>
				<href>http://maps.google.com/mapfiles/kml/shapes/shaded_dot.png</href>
			</Icon>
		</IconStyle>
		<LabelStyle>
			<color>00ffffff</color>
		</LabelStyle>
	</Style>
	<Style id="sn_shaded_dot6">
		<IconStyle>
			<color>ff000080</color>
			<scale>1.2</scale>
			<Icon>
				<href>http://maps.google.com/mapfiles/kml/shapes/shaded_dot.png</href>
			</Icon>
		</IconStyle>
		<LabelStyle>
			<color>00ffffff</color>
		</LabelStyle>
		<ListStyle>
		</ListStyle>
	</Style>
	<Style id="sh_shaded_dot6">
		<IconStyle>
			<color>ff000080</color>
			<scale>1.4</scale>
			<Icon>
				<href>http://maps.google.com/mapfiles/kml/shapes/shaded_dot.png</href>
			</Icon>
		</IconStyle>
		<LabelStyle>
			<color>00ffffff</color>
		</LabelStyle>
		<ListStyle>
		</ListStyle>
	</Style>
	<StyleMap id="msn_shaded_dot6">
		<Pair>
			<key>normal</key>
			<styleUrl>#sn_shaded_dot26</styleUrl>
		</Pair>
		<Pair>
			<key>highlight</key>
			<styleUrl>#sh_shaded_dot2</styleUrl>
		</Pair>
	</StyleMap>
	<Style id="sn_shaded_dot7">
		<IconStyle>
			<color>ff000080</color>
			<scale>1.2</scale>
			<Icon>
				<href>http://maps.google.com/mapfiles/kml/shapes/shaded_dot.png</href>
			</Icon>
		</IconStyle>
		<LabelStyle>
			<color>00ffffff</color>
		</LabelStyle>
	</Style>
	<Style id="sn_shaded_dot8">
		<IconStyle>
			<color>ff000080</color>
			<scale>1.2</scale>
			<Icon>
				<href>http://maps.google.com/mapfiles/kml/shapes/shaded_dot.png</href>
			</Icon>
		</IconStyle>
		<LabelStyle>
			<color>00ffffff</color>
		</LabelStyle>
	</Style>
	<StyleMap id="msn_shaded_dot7">
		<Pair>
			<key>normal</key>
			<styleUrl>#sn_shaded_dot23</styleUrl>
		</Pair>
		<Pair>
			<key>highlight</key>
			<styleUrl>#sh_shaded_dot11</styleUrl>
		</Pair>
	</StyleMap>
	<StyleMap id="msn_shaded_dot8">
		<Pair>
			<key>normal</key>
			<styleUrl>#sn_shaded_dot18</styleUrl>
		</Pair>
		<Pair>
			<key>highlight</key>
			<styleUrl>#sh_shaded_dot16</styleUrl>
		</Pair>
	</StyleMap>
	<Style id="sn_shaded_dot9">
		<IconStyle>
			<color>ff000080</color>
			<scale>1.2</scale>
			<Icon>
				<href>http://maps.google.com/mapfiles/kml/shapes/shaded_dot.png</href>
			</Icon>
		</IconStyle>
		<LabelStyle>
			<color>00ffffff</color>
		</LabelStyle>
	</Style>
	<Style id="sh_shaded_dot7">
		<IconStyle>
			<color>ff000080</color>
			<scale>1.4</scale>
			<Icon>
				<href>http://maps.google.com/mapfiles/kml/shapes/shaded_dot.png</href>
			</Icon>
		</IconStyle>
		<LabelStyle>
			<color>00ffffff</color>
		</LabelStyle>
		<ListStyle>
		</ListStyle>
	</Style>
	<Style id="sh_shaded_dot12">
		<IconStyle>
			<color>ff000080</color>
			<scale>1.4</scale>
			<Icon>
				<href>http://maps.google.com/mapfiles/kml/shapes/shaded_dot.png</href>
			</Icon>
		</IconStyle>
		<LabelStyle>
			<color>00ffffff</color>
		</LabelStyle>
	</Style>
	<Style id="sh_shaded_dot8">
		<IconStyle>
			<color>ff000080</color>
			<scale>1.4</scale>
			<Icon>
				<href>http://maps.google.com/mapfiles/kml/shapes/shaded_dot.png</href>
			</Icon>
		</IconStyle>
		<LabelStyle>
			<color>00ffffff</color>
		</LabelStyle>
	</Style>
	<Style id="sh_shaded_dot80">
		<IconStyle>
			<color>ff000080</color>
			<scale>1.4</scale>
			<Icon>
				<href>http://maps.google.com/mapfiles/kml/shapes/shaded_dot.png</href>
			</Icon>
		</IconStyle>
		<LabelStyle>
			<color>00ffffff</color>
		</LabelStyle>
	</Style>
	<StyleMap id="msn_shaded_dot9">
		<Pair>
			<key>normal</key>
			<styleUrl>#sn_shaded_dot19</styleUrl>
		</Pair>
		<Pair>
			<key>highlight</key>
			<styleUrl>#sh_shaded_dot23</styleUrl>
		</Pair>
	</StyleMap>
	<StyleMap id="msn_shaded_dot10">
		<Pair>
			<key>normal</key>
			<styleUrl>#sn_shaded_dot7</styleUrl>
		</Pair>
		<Pair>
			<key>highlight</key>
			<styleUrl>#sh_shaded_dot</styleUrl>
		</Pair>
	</StyleMap>
	<Style id="sn_shaded_dot10">
		<IconStyle>
			<color>ff000080</color>
			<scale>1.2</scale>
			<Icon>
				<href>http://maps.google.com/mapfiles/kml/shapes/shaded_dot.png</href>
			</Icon>
		</IconStyle>
		<LabelStyle>
			<color>00ffffff</color>
		</LabelStyle>
		<ListStyle>
		</ListStyle>
	</Style>
	<StyleMap id="msn_shaded_dot35">
		<Pair>
			<key>normal</key>
			<styleUrl>#sn_shaded_dot110</styleUrl>
		</Pair>
		<Pair>
			<key>highlight</key>
			<styleUrl>#sh_shaded_dot39</styleUrl>
		</Pair>
	</StyleMap>
	<Style id="sh_shaded_dot9">
		<IconStyle>
			<color>ff000080</color>
			<scale>1.4</scale>
			<Icon>
				<href>http://maps.google.com/mapfiles/kml/shapes/shaded_dot.png</href>
			</Icon>
		</IconStyle>
		<LabelStyle>
			<color>00ffffff</color>
		</LabelStyle>
	</Style>
	<StyleMap id="msn_shaded_dot11">
		<Pair>
			<key>normal</key>
			<styleUrl>#sn_shaded_dot17</styleUrl>
		</Pair>
		<Pair>
			<key>highlight</key>
			<styleUrl>#sh_shaded_dot4</styleUrl>
		</Pair>
	</StyleMap>
	<Style id="sn_shaded_dot11">
		<IconStyle>
			<color>ff000080</color>
			<scale>1.2</scale>
			<Icon>
				<href>http://maps.google.com/mapfiles/kml/shapes/shaded_dot.png</href>
			</Icon>
		</IconStyle>
		<LabelStyle>
			<color>00ffffff</color>
		</LabelStyle>
		<ListStyle>
		</ListStyle>
	</Style>
	<Style id="sh_shaded_dot10">
		<IconStyle>
			<color>ff000080</color>
			<scale>1.4</scale>
			<Icon>
				<href>http://maps.google.com/mapfiles/kml/shapes/shaded_dot.png</href>
			</Icon>
		</IconStyle>
		<LabelStyle>
			<color>00ffffff</color>
		</LabelStyle>
		<ListStyle>
		</ListStyle>
	</Style>
	<StyleMap id="msn_shaded_dot100">
		<Pair>
			<key>normal</key>
			<styleUrl>#sn_shaded_dot30</styleUrl>
		</Pair>
		<Pair>
			<key>highlight</key>
			<styleUrl>#sh_shaded_dot3</styleUrl>
		</Pair>
	</StyleMap>
	<Style id="sn_shaded_dot33">
		<IconStyle>
			<color>ff000080</color>
			<scale>1.2</scale>
			<Icon>
				<href>http://maps.google.com/mapfiles/kml/shapes/shaded_dot.png</href>
			</Icon>
		</IconStyle>
		<LabelStyle>
			<color>00ffffff</color>
		</LabelStyle>
	</Style>
	<Style id="sh_shaded_dot11">
		<IconStyle>
			<color>ff000080</color>
			<scale>1.4</scale>
			<Icon>
				<href>http://maps.google.com/mapfiles/kml/shapes/shaded_dot.png</href>
			</Icon>
		</IconStyle>
		<LabelStyle>
			<color>00ffffff</color>
		</LabelStyle>
	</Style>
	<Style id="sn_shaded_dot12">
		<IconStyle>
			<color>ff000080</color>
			<scale>1.2</scale>
			<Icon>
				<href>http://maps.google.com/mapfiles/kml/shapes/shaded_dot.png</href>
			</Icon>
		</IconStyle>
		<LabelStyle>
			<color>00ffffff</color>
		</LabelStyle>
		<ListStyle>
		</ListStyle>
	</Style>
	<StyleMap id="msn_shaded_dot12">
		<Pair>
			<key>normal</key>
			<styleUrl>#sn_shaded_dot51</styleUrl>
		</Pair>
		<Pair>
			<key>highlight</key>
			<styleUrl>#sh_shaded_dot18</styleUrl>
		</Pair>
	</StyleMap>
	<Style id="sn_shaded_dot14">
		<IconStyle>
			<color>ff000080</color>
			<scale>1.2</scale>
			<Icon>
				<href>http://maps.google.com/mapfiles/kml/shapes/shaded_dot.png</href>
			</Icon>
		</IconStyle>
		<LabelStyle>
			<color>00ffffff</color>
		</LabelStyle>
	</Style>
	<Style id="sh_shaded_dot13">
		<IconStyle>
			<color>ff000080</color>
			<scale>1.4</scale>
			<Icon>
				<href>http://maps.google.com/mapfiles/kml/shapes/shaded_dot.png</href>
			</Icon>
		</IconStyle>
		<LabelStyle>
			<color>00ffffff</color>
		</LabelStyle>
		<ListStyle>
		</ListStyle>
	</Style>
	<StyleMap id="msn_shaded_dot13">
		<Pair>
			<key>normal</key>
			<styleUrl>#sn_shaded_dot12</styleUrl>
		</Pair>
		<Pair>
			<key>highlight</key>
			<styleUrl>#sh_shaded_dot21</styleUrl>
		</Pair>
	</StyleMap>
	<Style id="sh_shaded_dot14">
		<IconStyle>
			<color>ff000080</color>
			<scale>1.4</scale>
			<Icon>
				<href>http://maps.google.com/mapfiles/kml/shapes/shaded_dot.png</href>
			</Icon>
		</IconStyle>
		<LabelStyle>
			<color>00ffffff</color>
		</LabelStyle>
	</Style>
	<Style id="sh_shaded_dot15">
		<IconStyle>
			<color>ff000080</color>
			<scale>1.4</scale>
			<Icon>
				<href>http://maps.google.com/mapfiles/kml/shapes/shaded_dot.png</href>
			</Icon>
		</IconStyle>
		<LabelStyle>
			<color>00ffffff</color>
		</LabelStyle>
		<ListStyle>
		</ListStyle>
	</Style>
	<Style id="sn_shaded_dot25">
		<IconStyle>
			<color>ff000080</color>
			<scale>1.2</scale>
			<Icon>
				<href>http://maps.google.com/mapfiles/kml/shapes/shaded_dot.png</href>
			</Icon>
		</IconStyle>
		<LabelStyle>
			<color>00ffffff</color>
		</LabelStyle>
	</Style>
	<Style id="sh_shaded_dot16">
		<IconStyle>
			<color>ff000080</color>
			<scale>1.4</scale>
			<Icon>
				<href>http://maps.google.com/mapfiles/kml/shapes/shaded_dot.png</href>
			</Icon>
		</IconStyle>
		<LabelStyle>
			<color>00ffffff</color>
		</LabelStyle>
	</Style>
	<Style id="sh_shaded_dot39">
		<IconStyle>
			<color>ff000080</color>
			<scale>1.4</scale>
			<Icon>
				<href>http://maps.google.com/mapfiles/kml/shapes/shaded_dot.png</href>
			</Icon>
		</IconStyle>
		<LabelStyle>
			<color>00ffffff</color>
		</LabelStyle>
	</Style>
	<Style id="sn_grn-blank7413">
		<IconStyle>
			<scale>1.2</scale>
			<Icon>
				<href>http://maps.google.com/mapfiles/kml/shapes/shaded_dot.png</href>
			</Icon>
		</IconStyle>
		<LabelStyle>
			<color>00ffffff</color>
		</LabelStyle>
	</Style>
	<StyleMap id="msn_shaded_dot27">
		<Pair>
			<key>normal</key>
			<styleUrl>#sn_shaded_dot40</styleUrl>
		</Pair>
		<Pair>
			<key>highlight</key>
			<styleUrl>#sh_shaded_dot00</styleUrl>
		</Pair>
	</StyleMap>
	<StyleMap id="msn_shaded_dot14">
		<Pair>
			<key>normal</key>
			<styleUrl>#sn_shaded_dot16</styleUrl>
		</Pair>
		<Pair>
			<key>highlight</key>
			<styleUrl>#sh_shaded_dot14</styleUrl>
		</Pair>
	</StyleMap>
	<StyleMap id="msn_shaded_dot15">
		<Pair>
			<key>normal</key>
			<styleUrl>#sn_shaded_dot6</styleUrl>
		</Pair>
		<Pair>
			<key>highlight</key>
			<styleUrl>#sh_shaded_dot10</styleUrl>
		</Pair>
	</StyleMap>
	<Style id="sn_shaded_dot15">
		<IconStyle>
			<color>ff000080</color>
			<scale>1.2</scale>
			<Icon>
				<href>http://maps.google.com/mapfiles/kml/shapes/shaded_dot.png</href>
			</Icon>
		</IconStyle>
		<LabelStyle>
			<color>00ffffff</color>
		</LabelStyle>
	</Style>
	<Style id="sh_shaded_dot27">
		<IconStyle>
			<color>ff000080</color>
			<scale>1.4</scale>
			<Icon>
				<href>http://maps.google.com/mapfiles/kml/shapes/shaded_dot.png</href>
			</Icon>
		</IconStyle>
		<LabelStyle>
			<color>00ffffff</color>
		</LabelStyle>
	</Style>
	<Style id="sn_shaded_dot30">
		<IconStyle>
			<color>ff000080</color>
			<scale>1.2</scale>
			<Icon>
				<href>http://maps.google.com/mapfiles/kml/shapes/shaded_dot.png</href>
			</Icon>
		</IconStyle>
		<LabelStyle>
			<color>00ffffff</color>
		</LabelStyle>
	</Style>
	<Style id="sh_shaded_dot17">
		<IconStyle>
			<color>ff000080</color>
			<scale>1.4</scale>
			<Icon>
				<href>http://maps.google.com/mapfiles/kml/shapes/shaded_dot.png</href>
			</Icon>
		</IconStyle>
		<LabelStyle>
			<color>00ffffff</color>
		</LabelStyle>
		<ListStyle>
		</ListStyle>
	</Style>
	<StyleMap id="msn_shaded_dot16">
		<Pair>
			<key>normal</key>
			<styleUrl>#sn_shaded_dot31</styleUrl>
		</Pair>
		<Pair>
			<key>highlight</key>
			<styleUrl>#sh_shaded_dot6</styleUrl>
		</Pair>
	</StyleMap>
	<StyleMap id="msn_shaded_dot17">
		<Pair>
			<key>normal</key>
			<styleUrl>#sn_shaded_dot27</styleUrl>
		</Pair>
		<Pair>
			<key>highlight</key>
			<styleUrl>#sh_shaded_dot0</styleUrl>
		</Pair>
	</StyleMap>
	<StyleMap id="msn_shaded_dot18">
		<Pair>
			<key>normal</key>
			<styleUrl>#sn_shaded_dot</styleUrl>
		</Pair>
		<Pair>
			<key>highlight</key>
			<styleUrl>#sh_shaded_dot25</styleUrl>
		</Pair>
	</StyleMap>
	<Style id="sh_shaded_dot18">
		<IconStyle>
			<color>ff000080</color>
			<scale>1.4</scale>
			<Icon>
				<href>http://maps.google.com/mapfiles/kml/shapes/shaded_dot.png</href>
			</Icon>
		</IconStyle>
		<LabelStyle>
			<color>00ffffff</color>
		</LabelStyle>
	</Style>
	<Style id="sn_shaded_dot16">
		<IconStyle>
			<color>ff000080</color>
			<scale>1.2</scale>
			<Icon>
				<href>http://maps.google.com/mapfiles/kml/shapes/shaded_dot.png</href>
			</Icon>
		</IconStyle>
		<LabelStyle>
			<color>00ffffff</color>
		</LabelStyle>
	</Style>
	<Style id="sh_shaded_dot19">
		<IconStyle>
			<color>ff000080</color>
			<scale>1.4</scale>
			<Icon>
				<href>http://maps.google.com/mapfiles/kml/shapes/shaded_dot.png</href>
			</Icon>
		</IconStyle>
		<LabelStyle>
			<color>00ffffff</color>
		</LabelStyle>
		<ListStyle>
		</ListStyle>
	</Style>
	<StyleMap id="msn_shaded_dot19">
		<Pair>
			<key>normal</key>
			<styleUrl>#sn_shaded_dot2</styleUrl>
		</Pair>
		<Pair>
			<key>highlight</key>
			<styleUrl>#sh_shaded_dot13</styleUrl>
		</Pair>
	</StyleMap>
	<Style id="sh_shaded_dot21">
		<IconStyle>
			<color>ff000080</color>
			<scale>1.4</scale>
			<Icon>
				<href>http://maps.google.com/mapfiles/kml/shapes/shaded_dot.png</href>
			</Icon>
		</IconStyle>
		<LabelStyle>
			<color>00ffffff</color>
		</LabelStyle>
		<ListStyle>
		</ListStyle>
	</Style>
	<Style id="sn_shaded_dot24">
		<IconStyle>
			<color>ff000080</color>
			<scale>1.2</scale>
			<Icon>
				<href>http://maps.google.com/mapfiles/kml/shapes/shaded_dot.png</href>
			</Icon>
		</IconStyle>
		<LabelStyle>
			<color>00ffffff</color>
		</LabelStyle>
	</Style>
	<Style id="sh_shaded_dot110">
		<IconStyle>
			<color>ff000080</color>
			<scale>1.4</scale>
			<Icon>
				<href>http://maps.google.com/mapfiles/kml/shapes/shaded_dot.png</href>
			</Icon>
		</IconStyle>
		<LabelStyle>
			<color>00ffffff</color>
		</LabelStyle>
	</Style>
	<Style id="sh_shaded_dot22">
		<IconStyle>
			<color>ff000080</color>
			<scale>1.4</scale>
			<Icon>
				<href>http://maps.google.com/mapfiles/kml/shapes/shaded_dot.png</href>
			</Icon>
		</IconStyle>
		<LabelStyle>
			<color>00ffffff</color>
		</LabelStyle>
	</Style>
	<Style id="sh_shaded_dot23">
		<IconStyle>
			<color>ff000080</color>
			<scale>1.4</scale>
			<Icon>
				<href>http://maps.google.com/mapfiles/kml/shapes/shaded_dot.png</href>
			</Icon>
		</IconStyle>
		<LabelStyle>
			<color>00ffffff</color>
		</LabelStyle>
		<ListStyle>
		</ListStyle>
	</Style>
	<StyleMap id="msn_shaded_dot20">
		<Pair>
			<key>normal</key>
			<styleUrl>#sn_shaded_dot5</styleUrl>
		</Pair>
		<Pair>
			<key>highlight</key>
			<styleUrl>#sh_shaded_dot24</styleUrl>
		</Pair>
	</StyleMap>
	<Style id="sn_shaded_dot17">
		<IconStyle>
			<color>ff000080</color>
			<scale>1.2</scale>
			<Icon>
				<href>http://maps.google.com/mapfiles/kml/shapes/shaded_dot.png</href>
			</Icon>
		</IconStyle>
		<LabelStyle>
			<color>00ffffff</color>
		</LabelStyle>
		<ListStyle>
		</ListStyle>
	</Style>
	<Style id="sn_shaded_dot18">
		<IconStyle>
			<color>ff000080</color>
			<scale>1.2</scale>
			<Icon>
				<href>http://maps.google.com/mapfiles/kml/shapes/shaded_dot.png</href>
			</Icon>
		</IconStyle>
		<LabelStyle>
			<color>00ffffff</color>
		</LabelStyle>
	</Style>
	<StyleMap id="msn_shaded_dot21">
		<Pair>
			<key>normal</key>
			<styleUrl>#sn_shaded_dot15</styleUrl>
		</Pair>
		<Pair>
			<key>highlight</key>
			<styleUrl>#sh_shaded_dot5</styleUrl>
		</Pair>
	</StyleMap>
	<StyleMap id="msn_shaded_dot22">
		<Pair>
			<key>normal</key>
			<styleUrl>#sn_shaded_dot22</styleUrl>
		</Pair>
		<Pair>
			<key>highlight</key>
			<styleUrl>#sh_shaded_dot1</styleUrl>
		</Pair>
	</StyleMap>
	<Style id="sn_shaded_dot51">
		<IconStyle>
			<color>ff000080</color>
			<scale>1.2</scale>
			<Icon>
				<href>http://maps.google.com/mapfiles/kml/shapes/shaded_dot.png</href>
			</Icon>
		</IconStyle>
		<LabelStyle>
			<color>00ffffff</color>
		</LabelStyle>
	</Style>
	<Style id="sh_shaded_dot24">
		<IconStyle>
			<color>ff000080</color>
			<scale>1.4</scale>
			<Icon>
				<href>http://maps.google.com/mapfiles/kml/shapes/shaded_dot.png</href>
			</Icon>
		</IconStyle>
		<LabelStyle>
			<color>00ffffff</color>
		</LabelStyle>
	</Style>
	<Style id="sh_shaded_dot25">
		<IconStyle>
			<color>ff000080</color>
			<scale>1.4</scale>
			<Icon>
				<href>http://maps.google.com/mapfiles/kml/shapes/shaded_dot.png</href>
			</Icon>
		</IconStyle>
		<LabelStyle>
			<color>00ffffff</color>
		</LabelStyle>
		<ListStyle>
		</ListStyle>
	</Style>
	<Style id="sh_shaded_dot26">
		<IconStyle>
			<color>ff000080</color>
			<scale>1.4</scale>
			<Icon>
				<href>http://maps.google.com/mapfiles/kml/shapes/shaded_dot.png</href>
			</Icon>
		</IconStyle>
		<LabelStyle>
			<color>00ffffff</color>
		</LabelStyle>
		<ListStyle>
		</ListStyle>
	</Style>
	<StyleMap id="msn_grn-blank1023">
		<Pair>
			<key>normal</key>
			<styleUrl>#sn_grn-blank7413</styleUrl>
		</Pair>
		<Pair>
			<key>highlight</key>
			<styleUrl>#sh_grn-blank7503</styleUrl>
		</Pair>
	</StyleMap>
	<StyleMap id="msn_shaded_dot23">
		<Pair>
			<key>normal</key>
			<styleUrl>#sn_shaded_dot29</styleUrl>
		</Pair>
		<Pair>
			<key>highlight</key>
			<styleUrl>#sh_shaded_dot19</styleUrl>
		</Pair>
	</StyleMap>
	<Style id="sn_shaded_dot19">
		<IconStyle>
			<color>ff000080</color>
			<scale>1.2</scale>
			<Icon>
				<href>http://maps.google.com/mapfiles/kml/shapes/shaded_dot.png</href>
			</Icon>
		</IconStyle>
		<LabelStyle>
			<color>00ffffff</color>
		</LabelStyle>
		<ListStyle>
		</ListStyle>
	</Style>
	<Style id="sn_shaded_dot20">
		<IconStyle>
			<color>ff000080</color>
			<scale>1.2</scale>
			<Icon>
				<href>http://maps.google.com/mapfiles/kml/shapes/shaded_dot.png</href>
			</Icon>
		</IconStyle>
		<LabelStyle>
			<color>00ffffff</color>
		</LabelStyle>
		<ListStyle>
		</ListStyle>
	</Style>
	<Style id="sn_shaded_dot21">
		<IconStyle>
			<color>ff000080</color>
			<scale>1.2</scale>
			<Icon>
				<href>http://maps.google.com/mapfiles/kml/shapes/shaded_dot.png</href>
			</Icon>
		</IconStyle>
		<LabelStyle>
			<color>00ffffff</color>
		</LabelStyle>
		<ListStyle>
		</ListStyle>
	</Style>
	<Style id="sn_shaded_dot22">
		<IconStyle>
			<color>ff000080</color>
			<scale>1.2</scale>
			<Icon>
				<href>http://maps.google.com/mapfiles/kml/shapes/shaded_dot.png</href>
			</Icon>
		</IconStyle>
		<LabelStyle>
			<color>00ffffff</color>
		</LabelStyle>
		<ListStyle>
		</ListStyle>
	</Style>
	<Style id="sn_shaded_dot40">
		<IconStyle>
			<color>ff000080</color>
			<scale>1.2</scale>
			<Icon>
				<href>http://maps.google.com/mapfiles/kml/shapes/shaded_dot.png</href>
			</Icon>
		</IconStyle>
		<LabelStyle>
			<color>00ffffff</color>
		</LabelStyle>
	</Style>
	<Style id="sh_shaded_dot28">
		<IconStyle>
			<color>ff000080</color>
			<scale>1.4</scale>
			<Icon>
				<href>http://maps.google.com/mapfiles/kml/shapes/shaded_dot.png</href>
			</Icon>
		</IconStyle>
		<LabelStyle>
			<color>00ffffff</color>
		</LabelStyle>
		<ListStyle>
		</ListStyle>
	</Style>
	<Style id="sn_shaded_dot38">
		<IconStyle>
			<color>ff000080</color>
			<scale>1.2</scale>
			<Icon>
				<href>http://maps.google.com/mapfiles/kml/shapes/shaded_dot.png</href>
			</Icon>
		</IconStyle>
		<LabelStyle>
			<color>00ffffff</color>
		</LabelStyle>
	</Style>
	<StyleMap id="msn_shaded_dot24">
		<Pair>
			<key>normal</key>
			<styleUrl>#sn_shaded_dot3</styleUrl>
		</Pair>
		<Pair>
			<key>highlight</key>
			<styleUrl>#sh_shaded_dot8</styleUrl>
		</Pair>
	</StyleMap>
	<StyleMap id="msn_shaded_dot25">
		<Pair>
			<key>normal</key>
			<styleUrl>#sn_shaded_dot0</styleUrl>
		</Pair>
		<Pair>
			<key>highlight</key>
			<styleUrl>#sh_shaded_dot15</styleUrl>
		</Pair>
	</StyleMap>
	<Style id="sh_shaded_dot29">
		<IconStyle>
			<color>ff000080</color>
			<scale>1.4</scale>
			<Icon>
				<href>http://maps.google.com/mapfiles/kml/shapes/shaded_dot.png</href>
			</Icon>
		</IconStyle>
		<LabelStyle>
			<color>00ffffff</color>
		</LabelStyle>
		<ListStyle>
		</ListStyle>
	</Style>
	<StyleMap id="msn_shaded_dot26">
		<Pair>
			<key>normal</key>
			<styleUrl>#sn_shaded_dot10</styleUrl>
		</Pair>
		<Pair>
			<key>highlight</key>
			<styleUrl>#sh_shaded_dot26</styleUrl>
		</Pair>
	</StyleMap>
	<Style id="sn_shaded_dot23">
		<IconStyle>
			<color>ff000080</color>
			<scale>1.2</scale>
			<Icon>
				<href>http://maps.google.com/mapfiles/kml/shapes/shaded_dot.png</href>
			</Icon>
		</IconStyle>
		<LabelStyle>
			<color>00ffffff</color>
		</LabelStyle>
	</Style>
	<StyleMap id="msn_shaded_dot28">
		<Pair>
			<key>normal</key>
			<styleUrl>#sn_shaded_dot11</styleUrl>
		</Pair>
		<Pair>
			<key>highlight</key>
			<styleUrl>#sh_shaded_dot7</styleUrl>
		</Pair>
	</StyleMap>
	<Style id="sn_shaded_dot26">
		<IconStyle>
			<color>ff000080</color>
			<scale>1.2</scale>
			<Icon>
				<href>http://maps.google.com/mapfiles/kml/shapes/shaded_dot.png</href>
			</Icon>
		</IconStyle>
		<LabelStyle>
			<color>00ffffff</color>
		</LabelStyle>
		<ListStyle>
		</ListStyle>
	</Style>
	<StyleMap id="msn_shaded_dot29">
		<Pair>
			<key>normal</key>
			<styleUrl>#sn_shaded_dot28</styleUrl>
		</Pair>
		<Pair>
			<key>highlight</key>
			<styleUrl>#sh_shaded_dot30</styleUrl>
		</Pair>
	</StyleMap>
	<Style id="sh_shaded_dot00">
		<IconStyle>
			<color>ff000080</color>
			<scale>1.4</scale>
			<Icon>
				<href>http://maps.google.com/mapfiles/kml/shapes/shaded_dot.png</href>
			</Icon>
		</IconStyle>
		<LabelStyle>
			<color>00ffffff</color>
		</LabelStyle>
	</Style>
	<StyleMap id="msn_shaded_dot32">
		<Pair>
			<key>normal</key>
			<styleUrl>#sn_shaded_dot8</styleUrl>
		</Pair>
		<Pair>
			<key>highlight</key>
			<styleUrl>#sh_shaded_dot31</styleUrl>
		</Pair>
	</StyleMap>
	<Style id="sh_shaded_dot30">
		<IconStyle>
			<color>ff000080</color>
			<scale>1.4</scale>
			<Icon>
				<href>http://maps.google.com/mapfiles/kml/shapes/shaded_dot.png</href>
			</Icon>
		</IconStyle>
		<LabelStyle>
			<color>00ffffff</color>
		</LabelStyle>
	</Style>
	<Style id="sn_shaded_dot36">
		<IconStyle>
			<color>ff000080</color>
			<scale>1.2</scale>
			<Icon>
				<href>http://maps.google.com/mapfiles/kml/shapes/shaded_dot.png</href>
			</Icon>
		</IconStyle>
		<LabelStyle>
			<color>00ffffff</color>
		</LabelStyle>
	</Style>
	<StyleMap id="msn_shaded_dot110">
		<Pair>
			<key>normal</key>
			<styleUrl>#sn_shaded_dot36</styleUrl>
		</Pair>
		<Pair>
			<key>highlight</key>
			<styleUrl>#sh_shaded_dot27</styleUrl>
		</Pair>
	</StyleMap>
	<Style id="sn_shaded_dot27">
		<IconStyle>
			<color>ff000080</color>
			<scale>1.2</scale>
			<Icon>
				<href>http://maps.google.com/mapfiles/kml/shapes/shaded_dot.png</href>
			</Icon>
		</IconStyle>
		<LabelStyle>
			<color>00ffffff</color>
		</LabelStyle>
		<ListStyle>
		</ListStyle>
	</Style>
	<StyleMap id="msn_shaded_dot33">
		<Pair>
			<key>normal</key>
			<styleUrl>#sn_shaded_dot38</styleUrl>
		</Pair>
		<Pair>
			<key>highlight</key>
			<styleUrl>#sh_shaded_dot80</styleUrl>
		</Pair>
	</StyleMap>
	<Style id="sh_shaded_dot31">
		<IconStyle>
			<color>ff000080</color>
			<scale>1.4</scale>
			<Icon>
				<href>http://maps.google.com/mapfiles/kml/shapes/shaded_dot.png</href>
			</Icon>
		</IconStyle>
		<LabelStyle>
			<color>00ffffff</color>
		</LabelStyle>
	</Style>
	<StyleMap id="msn_shaded_dot50">
		<Pair>
			<key>normal</key>
			<styleUrl>#sn_shaded_dot33</styleUrl>
		</Pair>
		<Pair>
			<key>highlight</key>
			<styleUrl>#sh_shaded_dot110</styleUrl>
		</Pair>
	</StyleMap>
	<Style id="sn_shaded_dot28">
		<IconStyle>
			<color>ff000080</color>
			<scale>1.2</scale>
			<Icon>
				<href>http://maps.google.com/mapfiles/kml/shapes/shaded_dot.png</href>
			</Icon>
		</IconStyle>
		<LabelStyle>
			<color>00ffffff</color>
		</LabelStyle>
	</Style>
	<Style id="sn_shaded_dot29">
		<IconStyle>
			<color>ff000080</color>
			<scale>1.2</scale>
			<Icon>
				<href>http://maps.google.com/mapfiles/kml/shapes/shaded_dot.png</href>
			</Icon>
		</IconStyle>
		<LabelStyle>
			<color>00ffffff</color>
		</LabelStyle>
		<ListStyle>
		</ListStyle>
	</Style>
	<Style id="sh_shaded_dot32">
		<IconStyle>
			<color>ff000080</color>
			<scale>1.4</scale>
			<Icon>
				<href>http://maps.google.com/mapfiles/kml/shapes/shaded_dot.png</href>
			</Icon>
		</IconStyle>
		<LabelStyle>
			<color>00ffffff</color>
		</LabelStyle>
	</Style>
	<Style id="sn_shaded_dot110">
		<IconStyle>
			<color>ff000080</color>
			<scale>1.2</scale>
			<Icon>
				<href>http://maps.google.com/mapfiles/kml/shapes/shaded_dot.png</href>
			</Icon>
		</IconStyle>
		<LabelStyle>
			<color>00ffffff</color>
		</LabelStyle>
	</Style>
	<Style id="sn_shaded_dot31">
		<IconStyle>
			<color>ff000080</color>
			<scale>1.2</scale>
			<Icon>
				<href>http://maps.google.com/mapfiles/kml/shapes/shaded_dot.png</href>
			</Icon>
		</IconStyle>
		<LabelStyle>
			<color>00ffffff</color>
		</LabelStyle>
		<ListStyle>
		</ListStyle>
	</Style>
	<Folder>
		<name>Scatella hawaiiensis</name>
		<Placemark>
			<name>1893</name>
			<description>Mt Kaala</description>
			<LookAt>
				<longitude>-158.1414469956912</longitude>
				<latitude>21.50709692676828</latitude>
				<altitude>0</altitude>
				<heading>-0.0001654510585686096</heading>
				<tilt>0</tilt>
				<range>3211.434400233652</range>
				<altitudeMode>relativeToGround</altitudeMode>
				<gx:altitudeMode>relativeToSeaFloor</gx:altitudeMode>
			</LookAt>
			<styleUrl>#msn_shaded_dot110</styleUrl>
			<Point>
				<coordinates>-158.1447874426021,21.5072655253737,0</coordinates>
			</Point>
		</Placemark>
		<Placemark>
			<name>WMG1906</name>
			<description>Mt Tantalus</description>
			<LookAt>
				<longitude>-157.8269767764991</longitude>
				<latitude>21.32337209568266</latitude>
				<altitude>0</altitude>
				<heading>-0.7957634395501313</heading>
				<tilt>0</tilt>
				<range>5947.855440216084</range>
				<altitudeMode>relativeToGround</altitudeMode>
				<gx:altitudeMode>relativeToSeaFloor</gx:altitudeMode>
			</LookAt>
			<styleUrl>#msn_shaded_dot100</styleUrl>
			<Point>
				<coordinates>-157.8184539318942,21.33580264925799,0</coordinates>
			</Point>
		</Placemark>
		<Placemark>
			<name>1907</name>
			<description>Waimanalo</description>
			<LookAt>
				<longitude>-157.7216344976964</longitude>
				<latitude>21.34579987314827</latitude>
				<altitude>0</altitude>
				<heading>0.0001014510431266376</heading>
				<tilt>0</tilt>
				<range>4886.812974895435</range>
				<altitudeMode>relativeToGround</altitudeMode>
				<gx:altitudeMode>relativeToSeaFloor</gx:altitudeMode>
			</LookAt>
			<styleUrl>#msn_shaded_dot17</styleUrl>
			<Point>
				<coordinates>-157.7216344976964,21.34579987314827,0</coordinates>
			</Point>
		</Placemark>
		<Placemark>
			<name>JFI1916</name>
			<description>Palolo Falls</description>
			<LookAt>
				<longitude>-157.7803410129967</longitude>
				<latitude>21.31951163780366</latitude>
				<altitude>0</altitude>
				<heading>0.005212652505675777</heading>
				<tilt>0</tilt>
				<range>2771.871408510252</range>
				<altitudeMode>relativeToGround</altitudeMode>
				<gx:altitudeMode>relativeToSeaFloor</gx:altitudeMode>
			</LookAt>
			<styleUrl>#msn_shaded_dot4</styleUrl>
			<Point>
				<coordinates>-157.7806782897822,21.32055930164559,0</coordinates>
			</Point>
		</Placemark>
		<Placemark>
			<name>OHS1922</name>
			<description>Palolo Falls</description>
			<LookAt>
				<longitude>-157.7803410129967</longitude>
				<latitude>21.31951163780366</latitude>
				<altitude>0</altitude>
				<heading>0.005212652505675777</heading>
				<tilt>0</tilt>
				<range>2771.871408510252</range>
				<altitudeMode>relativeToGround</altitudeMode>
				<gx:altitudeMode>relativeToSeaFloor</gx:altitudeMode>
			</LookAt>
			<styleUrl>#msn_shaded_dot5</styleUrl>
			<Point>
				<coordinates>-157.7806782897822,21.32055930164559,0</coordinates>
			</Point>
		</Placemark>
		<Placemark>
			<name>JFI</name>
			<description>Waianae Mountains</description>
			<LookAt>
				<longitude>-158.1161611267937</longitude>
				<latitude>21.45999071330144</latitude>
				<altitude>0</altitude>
				<heading>-1.608177505567663</heading>
				<tilt>17.23667264027081</tilt>
				<range>19431.66969050675</range>
				<altitudeMode>relativeToGround</altitudeMode>
				<gx:altitudeMode>relativeToSeaFloor</gx:altitudeMode>
			</LookAt>
			<styleUrl>#msn_shaded_dot12</styleUrl>
			<Point>
				<coordinates>-158.1351833333333,21.48938055555556,0</coordinates>
			</Point>
		</Placemark>
		<Placemark>
			<name>EHB1920</name>
			<description>Waianae</description>
			<LookAt>
				<longitude>-158.1791670032307</longitude>
				<latitude>21.44777799956507</latitude>
				<altitude>0</altitude>
				<heading>-1.181304126738431e-09</heading>
				<tilt>0</tilt>
				<range>4906.33851876175</range>
				<altitudeMode>relativeToGround</altitudeMode>
				<gx:altitudeMode>relativeToSeaFloor</gx:altitudeMode>
			</LookAt>
			<styleUrl>#msn_shaded_dot27</styleUrl>
			<Point>
				<coordinates>-158.1861108958485,21.4498709727555,0</coordinates>
			</Point>
		</Placemark>
		<Placemark>
			<name>EHB1922</name>
			<description>Awaawapuhi</description>
			<LookAt>
				<longitude>-159.6646233100031</longitude>
				<latitude>22.14703059713974</latitude>
				<altitude>0</altitude>
				<heading>-1.394244702068354e-05</heading>
				<tilt>0</tilt>
				<range>3035.968756111363</range>
				<altitudeMode>relativeToGround</altitudeMode>
				<gx:altitudeMode>relativeToSeaFloor</gx:altitudeMode>
			</LookAt>
			<styleUrl>#msn_shaded_dot</styleUrl>
			<Point>
				<coordinates>-159.6709078041961,22.15147444898606,0</coordinates>
			</Point>
		</Placemark>
		<Placemark>
			<name>EHB1922</name>
			<description>Honopu</description>
			<LookAt>
				<longitude>-159.6503504747107</longitude>
				<latitude>22.15416938713499</latitude>
				<altitude>0</altitude>
				<heading>0.007720098267707851</heading>
				<tilt>0</tilt>
				<range>4805.409038475899</range>
				<altitudeMode>relativeToGround</altitudeMode>
				<gx:altitudeMode>relativeToSeaFloor</gx:altitudeMode>
			</LookAt>
			<styleUrl>#msn_shaded_dot33</styleUrl>
			<Point>
				<coordinates>-159.6503504747107,22.15416938713499,0</coordinates>
			</Point>
		</Placemark>
		<Placemark>
			<name>OHS1922</name>
			<description>Moanalua</description>
			<LookAt>
				<longitude>-157.893837994933</longitude>
				<latitude>21.35618704418474</latitude>
				<altitude>0</altitude>
				<heading>1.845216291501808e-09</heading>
				<tilt>0</tilt>
				<range>11837.87967595108</range>
				<altitudeMode>relativeToGround</altitudeMode>
				<gx:altitudeMode>relativeToSeaFloor</gx:altitudeMode>
			</LookAt>
			<styleUrl>#msn_shaded_dot9</styleUrl>
			<Point>
				<coordinates>-157.893837994933,21.35618704418474,0</coordinates>
			</Point>
		</Placemark>
		<Placemark>
			<name>EHB1923</name>
			<description>Honolulu</description>
			<LookAt>
				<longitude>-157.8688691756917</longitude>
				<latitude>21.33630062625237</latitude>
				<altitude>0</altitude>
				<heading>0.04203513054724264</heading>
				<tilt>0</tilt>
				<range>2307.518454435291</range>
				<altitudeMode>relativeToGround</altitudeMode>
				<gx:altitudeMode>relativeToSeaFloor</gx:altitudeMode>
			</LookAt>
			<styleUrl>#msn_shaded_dot13</styleUrl>
			<Point>
				<coordinates>-157.8709175098458,21.33392789695704,0</coordinates>
			</Point>
		</Placemark>
		<Placemark>
			<name>EHB1923</name>
			<description>Kamehameha Schools</description>
			<LookAt>
				<longitude>-157.8628898051217</longitude>
				<latitude>21.34287227226827</latitude>
				<altitude>0</altitude>
				<heading>0.04655886524604483</heading>
				<tilt>0</tilt>
				<range>3199.487757231953</range>
				<altitudeMode>relativeToGround</altitudeMode>
				<gx:altitudeMode>relativeToSeaFloor</gx:altitudeMode>
			</LookAt>
			<styleUrl>#msn_shaded_dot30</styleUrl>
			<Point>
				<coordinates>-157.8582452235624,21.34263357393651,0</coordinates>
			</Point>
		</Placemark>
		<Placemark>
			<name>OHS1924</name>
			<description>Niu</description>
			<LookAt>
				<longitude>-157.741967047031</longitude>
				<latitude>21.28729229579706</latitude>
				<altitude>0</altitude>
				<heading>0.002695918330915581</heading>
				<tilt>0</tilt>
				<range>3399.236007982003</range>
				<altitudeMode>relativeToGround</altitudeMode>
				<gx:altitudeMode>relativeToSeaFloor</gx:altitudeMode>
			</LookAt>
			<styleUrl>#msn_shaded_dot23</styleUrl>
			<Point>
				<coordinates>-157.7416670400845,21.29716059528304,0</coordinates>
			</Point>
		</Placemark>
		<Placemark>
			<name>WMG1925</name>
			<description>Olaa Forest, 29 miles from Hilo</description>
			<LookAt>
				<longitude>-155.2592771915249</longitude>
				<latitude>19.48379017479138</latitude>
				<altitude>0</altitude>
				<heading>-0.1048064547758431</heading>
				<tilt>0</tilt>
				<range>21313.66465302014</range>
				<altitudeMode>relativeToGround</altitudeMode>
				<gx:altitudeMode>relativeToSeaFloor</gx:altitudeMode>
			</LookAt>
			<styleUrl>#msn_shaded_dot18</styleUrl>
			<Point>
				<coordinates>-155.2059306426612,19.44575469557225,0</coordinates>
			</Point>
		</Placemark>
		<Placemark>
			<name>EHB1932</name>
			<description>Awaawapuhi</description>
			<LookAt>
				<longitude>-159.6646233100031</longitude>
				<latitude>22.14703059713974</latitude>
				<altitude>0</altitude>
				<heading>-1.394244702068354e-05</heading>
				<tilt>0</tilt>
				<range>3035.968756111363</range>
				<altitudeMode>relativeToGround</altitudeMode>
				<gx:altitudeMode>relativeToSeaFloor</gx:altitudeMode>
			</LookAt>
			<styleUrl>#msn_shaded_dot10</styleUrl>
			<Point>
				<coordinates>-159.6709078041961,22.15147444898606,0</coordinates>
			</Point>
		</Placemark>
		<Placemark>
			<name>OHB1932</name>
			<description>Haleakala Crater</description>
			<LookAt>
				<longitude>-156.1920183041582</longitude>
				<latitude>20.73713750808218</latitude>
				<altitude>0</altitude>
				<heading>0.06083340532062392</heading>
				<tilt>0</tilt>
				<range>17224.28228654023</range>
				<altitudeMode>relativeToGround</altitudeMode>
				<gx:altitudeMode>relativeToSeaFloor</gx:altitudeMode>
			</LookAt>
			<styleUrl>#msn_shaded_dot6</styleUrl>
			<Point>
				<coordinates>-156.2114117115927,20.75154654225883,0</coordinates>
			</Point>
		</Placemark>
		<Placemark>
			<name>EHB1934</name>
			<description>Castle Trail</description>
			<LookAt>
				<longitude>-157.8506111559572</longitude>
				<latitude>21.37873136387465</latitude>
				<altitude>0</altitude>
				<heading>-0.01344872569423176</heading>
				<tilt>0</tilt>
				<range>73516.31828875297</range>
				<altitudeMode>relativeToGround</altitudeMode>
				<gx:altitudeMode>relativeToSeaFloor</gx:altitudeMode>
			</LookAt>
			<styleUrl>#msn_shaded_dot22</styleUrl>
			<Point>
				<coordinates>-157.8506111111111,21.37873136387465,0</coordinates>
			</Point>
		</Placemark>
		<Placemark>
			<name>RLU1935</name>
			<description>Kumuwela</description>
			<LookAt>
				<longitude>-159.6608420084875</longitude>
				<latitude>22.12875102513455</latitude>
				<altitude>0</altitude>
				<heading>-3.197183416476878e-09</heading>
				<tilt>0</tilt>
				<range>13334.73323018668</range>
				<altitudeMode>relativeToGround</altitudeMode>
				<gx:altitudeMode>relativeToSeaFloor</gx:altitudeMode>
			</LookAt>
			<styleUrl>#msn_shaded_dot50</styleUrl>
			<Point>
				<coordinates>-159.6608420084875,22.12875102513455,0</coordinates>
			</Point>
		</Placemark>
		<Placemark>
			<name>WMG1935</name>
			<description>Maunawili</description>
			<LookAt>
				<longitude>-157.7705560128097</longitude>
				<latitude>21.37277799922722</latitude>
				<altitude>0</altitude>
				<heading>-4.668345008694476e-09</heading>
				<tilt>0</tilt>
				<range>4884.867495986133</range>
				<altitudeMode>relativeToGround</altitudeMode>
				<gx:altitudeMode>relativeToSeaFloor</gx:altitudeMode>
			</LookAt>
			<styleUrl>#msn_shaded_dot19</styleUrl>
			<Point>
				<coordinates>-157.7705560128097,21.37277799922722,0</coordinates>
			</Point>
		</Placemark>
		<Placemark>
			<name>ECZ1937</name>
			<description>Waianae Mountains</description>
			<LookAt>
				<longitude>-158.1133321169791</longitude>
				<latitude>21.47491952665969</latitude>
				<altitude>0</altitude>
				<heading>7.281958384755709e-05</heading>
				<tilt>0</tilt>
				<range>3538.701525639203</range>
				<altitudeMode>relativeToGround</altitudeMode>
				<gx:altitudeMode>relativeToSeaFloor</gx:altitudeMode>
			</LookAt>
			<styleUrl>#msn_shaded_dot24</styleUrl>
			<Point>
				<coordinates>-158.1133321169791,21.47491952665969,0</coordinates>
			</Point>
		</Placemark>
		<Placemark>
			<name>WWW1945</name>
			<description>Mt Kaala</description>
			<LookAt>
				<longitude>-158.1414469956912</longitude>
				<latitude>21.50709692676828</latitude>
				<altitude>0</altitude>
				<heading>-0.0001654510585686096</heading>
				<tilt>0</tilt>
				<range>3211.434400233652</range>
				<altitudeMode>relativeToGround</altitudeMode>
				<gx:altitudeMode>relativeToSeaFloor</gx:altitudeMode>
			</LookAt>
			<styleUrl>#msn_shaded_dot29</styleUrl>
			<Point>
				<coordinates>-158.1447874426021,21.5072655253737,0</coordinates>
			</Point>
		</Placemark>
		<Placemark>
			<name>WWW1945</name>
			<description>Honolulu</description>
			<LookAt>
				<longitude>-157.8688691756917</longitude>
				<latitude>21.33630062625237</latitude>
				<altitude>0</altitude>
				<heading>0.04203513054724264</heading>
				<tilt>0</tilt>
				<range>2307.518454435291</range>
				<altitudeMode>relativeToGround</altitudeMode>
				<gx:altitudeMode>relativeToSeaFloor</gx:altitudeMode>
			</LookAt>
			<styleUrl>#msn_shaded_dot3</styleUrl>
			<Point>
				<coordinates>-157.8709175098458,21.33392789695704,0</coordinates>
			</Point>
		</Placemark>
		<Placemark>
			<name>WWW1946</name>
			<description>Mt Kaala</description>
			<LookAt>
				<longitude>-158.1414469956912</longitude>
				<latitude>21.50709692676828</latitude>
				<altitude>0</altitude>
				<heading>-0.0001654510585686096</heading>
				<tilt>0</tilt>
				<range>3211.434400233652</range>
				<altitudeMode>relativeToGround</altitudeMode>
				<gx:altitudeMode>relativeToSeaFloor</gx:altitudeMode>
			</LookAt>
			<styleUrl>#msn_shaded_dot7</styleUrl>
			<Point>
				<coordinates>-158.1447874426021,21.5072655253737,0</coordinates>
			</Point>
		</Placemark>
		<Placemark>
			<name>WWW1945</name>
			<description>Manoa Valley</description>
			<LookAt>
				<longitude>-157.7915208016273</longitude>
				<latitude>21.33156040574348</latitude>
				<altitude>0</altitude>
				<heading>0.127441455524812</heading>
				<tilt>0</tilt>
				<range>4493.814898567623</range>
				<altitudeMode>relativeToGround</altitudeMode>
				<gx:altitudeMode>relativeToSeaFloor</gx:altitudeMode>
			</LookAt>
			<styleUrl>#msn_shaded_dot28</styleUrl>
			<Point>
				<coordinates>-157.7968252119954,21.33638817398922,0</coordinates>
			</Point>
		</Placemark>
		<Placemark>
			<name>WWW1946</name>
			<description>Kaluanui Valley</description>
			<LookAt>
				<longitude>-157.9136112721923</longitude>
				<latitude>21.56522954173919</latitude>
				<altitude>0</altitude>
				<heading>-2.852320754517225e-07</heading>
				<tilt>0</tilt>
				<range>9713.086100891827</range>
				<altitudeMode>relativeToGround</altitudeMode>
				<gx:altitudeMode>relativeToSeaFloor</gx:altitudeMode>
			</LookAt>
			<styleUrl>#msn_shaded_dot26</styleUrl>
			<Point>
				<coordinates>-157.9132248839841,21.57241406485093,0</coordinates>
			</Point>
		</Placemark>
		<Placemark>
			<name>WWW1946</name>
			<description>Manoa Valley</description>
			<LookAt>
				<longitude>-157.7915208016273</longitude>
				<latitude>21.33156040574348</latitude>
				<altitude>0</altitude>
				<heading>0.127441455524812</heading>
				<tilt>0</tilt>
				<range>4493.814898567623</range>
				<altitudeMode>relativeToGround</altitudeMode>
				<gx:altitudeMode>relativeToSeaFloor</gx:altitudeMode>
			</LookAt>
			<styleUrl>#msn_shaded_dot11</styleUrl>
			<Point>
				<coordinates>-157.7968252119954,21.33638817398922,0</coordinates>
			</Point>
		</Placemark>
		<Placemark>
			<name>YK1951</name>
			<description>Laulaupoe Gulch</description>
			<LookAt>
				<longitude>-157.7569439940373</longitude>
				<latitude>21.31527799477207</latitude>
				<altitude>0</altitude>
				<heading>2.167416022398106e-09</heading>
				<tilt>0</tilt>
				<range>5421.556963544544</range>
				<altitudeMode>relativeToGround</altitudeMode>
				<gx:altitudeMode>relativeToSeaFloor</gx:altitudeMode>
			</LookAt>
			<styleUrl>#msn_shaded_dot0</styleUrl>
			<Point>
				<coordinates>-157.7569439940373,21.31527799477207,0</coordinates>
			</Point>
		</Placemark>
		<Placemark>
			<name>CPH1953</name>
			<description>Mt Kaala</description>
			<LookAt>
				<longitude>-158.1414469956912</longitude>
				<latitude>21.50709692676828</latitude>
				<altitude>0</altitude>
				<heading>-0.0001654510585686096</heading>
				<tilt>0</tilt>
				<range>3211.434400233652</range>
				<altitudeMode>relativeToGround</altitudeMode>
				<gx:altitudeMode>relativeToSeaFloor</gx:altitudeMode>
			</LookAt>
			<styleUrl>#msn_shaded_dot1</styleUrl>
			<Point>
				<coordinates>-158.1447874426021,21.5072655253737,0</coordinates>
			</Point>
		</Placemark>
		<Placemark>
			<name>CPH1952</name>
			<description>Mokuleia, Kukuiala Valley</description>
			<LookAt>
				<longitude>-158.2065639927307</longitude>
				<latitude>21.57668100043328</latitude>
				<altitude>0</altitude>
				<heading>2.673257800047426e-09</heading>
				<tilt>0</tilt>
				<range>10502.3543091756</range>
				<altitudeMode>relativeToGround</altitudeMode>
				<gx:altitudeMode>relativeToSeaFloor</gx:altitudeMode>
			</LookAt>
			<styleUrl>#msn_shaded_dot32</styleUrl>
			<Point>
				<coordinates>-158.2104763318388,21.57319750927195,0</coordinates>
			</Point>
		</Placemark>
		<Placemark>
			<name>CPH1953</name>
			<description>Maunawili</description>
			<LookAt>
				<longitude>-157.7705560128097</longitude>
				<latitude>21.37277799922722</latitude>
				<altitude>0</altitude>
				<heading>-4.668345008694476e-09</heading>
				<tilt>0</tilt>
				<range>4884.867495986133</range>
				<altitudeMode>relativeToGround</altitudeMode>
				<gx:altitudeMode>relativeToSeaFloor</gx:altitudeMode>
			</LookAt>
			<styleUrl>#msn_shaded_dot25</styleUrl>
			<Point>
				<coordinates>-157.7705560128097,21.37277799922722,0</coordinates>
			</Point>
		</Placemark>
		<Placemark>
			<name>CPH1953</name>
			<description>Kuliouou</description>
			<LookAt>
				<longitude>-157.7231037675277</longitude>
				<latitude>21.31337479298024</latitude>
				<altitude>0</altitude>
				<heading>2.073363044773878e-08</heading>
				<tilt>0</tilt>
				<range>3492.144317710157</range>
				<altitudeMode>relativeToGround</altitudeMode>
				<gx:altitudeMode>relativeToSeaFloor</gx:altitudeMode>
			</LookAt>
			<styleUrl>#msn_shaded_dot8</styleUrl>
			<Point>
				<coordinates>-157.7254791850752,21.31622753206231,0</coordinates>
			</Point>
		</Placemark>
		<Placemark>
			<name>LWQ1958</name>
			<description>Kohala Mountains</description>
			<LookAt>
				<longitude>-155.6117631088225</longitude>
				<latitude>20.06685799056506</latitude>
				<altitude>0</altitude>
				<heading>0.742909796751799</heading>
				<tilt>0</tilt>
				<range>55089.44438515056</range>
				<altitudeMode>relativeToGround</altitudeMode>
				<gx:altitudeMode>relativeToSeaFloor</gx:altitudeMode>
			</LookAt>
			<styleUrl>#msn_shaded_dot30</styleUrl>
			<Point>
				<coordinates>-155.7035296790962,20.08629929519925,0</coordinates>
			</Point>
		</Placemark>
		<Placemark>
			<name>JLG1955</name>
			<description>Waikolu Valley</description>
			<LookAt>
				<longitude>-156.9158347206386</longitude>
				<latitude>21.12182092412816</latitude>
				<altitude>0</altitude>
				<heading>-0.01174507129464099</heading>
				<tilt>0</tilt>
				<range>20420.98299268265</range>
				<altitudeMode>relativeToGround</altitudeMode>
				<gx:altitudeMode>relativeToSeaFloor</gx:altitudeMode>
			</LookAt>
			<styleUrl>#msn_shaded_dot20</styleUrl>
			<Point>
				<coordinates>-156.9481358986547,21.15193046893392,0</coordinates>
			</Point>
		</Placemark>
		<Placemark>
			<name>LWQ1961</name>
			<description>Waikamoi</description>
			<LookAt>
				<longitude>-156.2382737730132</longitude>
				<latitude>20.81121084162982</latitude>
				<altitude>0</altitude>
				<heading>-0.285572261069129</heading>
				<tilt>0</tilt>
				<range>1425.913739212393</range>
				<altitudeMode>relativeToGround</altitudeMode>
				<gx:altitudeMode>relativeToSeaFloor</gx:altitudeMode>
			</LookAt>
			<styleUrl>#msn_shaded_dot14</styleUrl>
			<Point>
				<coordinates>-156.2368316381818,20.8121156482319,0</coordinates>
			</Point>
		</Placemark>
		<Placemark>
			<name>NLHK1963</name>
			<description>Haena</description>
			<LookAt>
				<longitude>-159.5814600081835</longitude>
				<latitude>22.21973121140864</latitude>
				<altitude>0</altitude>
				<heading>-8.258017770465673e-07</heading>
				<tilt>0</tilt>
				<range>1465.821711582355</range>
				<altitudeMode>relativeToGround</altitudeMode>
				<gx:altitudeMode>relativeToSeaFloor</gx:altitudeMode>
			</LookAt>
			<styleUrl>#msn_shaded_dot35</styleUrl>
			<Point>
				<coordinates>-159.5816139544714,22.21965448401354,0</coordinates>
			</Point>
		</Placemark>
		<Placemark>
			<name>GAS1964</name>
			<description>Mt Tantalus</description>
			<LookAt>
				<longitude>-157.8269767764991</longitude>
				<latitude>21.32337209568266</latitude>
				<altitude>0</altitude>
				<heading>-0.7957634395501313</heading>
				<tilt>0</tilt>
				<range>5947.855440216084</range>
				<altitudeMode>relativeToGround</altitudeMode>
				<gx:altitudeMode>relativeToSeaFloor</gx:altitudeMode>
			</LookAt>
			<styleUrl>#msn_shaded_dot16</styleUrl>
			<Point>
				<coordinates>-157.8184539318942,21.33580264925799,0</coordinates>
			</Point>
		</Placemark>
		<Placemark>
			<name>NLHK1965</name>
			<description>Lanai Mts.</description>
			<LookAt>
				<longitude>-156.8666669906596</longitude>
				<latitude>20.8138890085486</latitude>
				<altitude>0</altitude>
				<heading>3.318967650368786e-09</heading>
				<tilt>0</tilt>
				<range>5439.836390770301</range>
				<altitudeMode>relativeToGround</altitudeMode>
				<gx:altitudeMode>relativeToSeaFloor</gx:altitudeMode>
			</LookAt>
			<styleUrl>#msn_shaded_dot2</styleUrl>
			<Point>
				<coordinates>-156.8666669906596,20.8138890085486,0</coordinates>
			</Point>
		</Placemark>
		<Placemark>
			<name>RB1975</name>
			<description>Haleakalae National Park, Haleakala Crater, Paliku</description>
			<LookAt>
				<longitude>-156.1399065165909</longitude>
				<latitude>20.71867692034466</latitude>
				<altitude>0</altitude>
				<heading>-0.199614281310363</heading>
				<tilt>0</tilt>
				<range>1482.16693300681</range>
				<altitudeMode>relativeToGround</altitudeMode>
				<gx:altitudeMode>relativeToSeaFloor</gx:altitudeMode>
			</LookAt>
			<styleUrl>#msn_shaded_dot15</styleUrl>
			<Point>
				<coordinates>-156.1411209568647,20.7197274883573,0</coordinates>
			</Point>
		</Placemark>
		<Placemark>
			<name>RB1975</name>
			<description>Haleakala National Park, Kaupo Gap</description>
			<LookAt>
				<longitude>-156.29329396462</longitude>
				<latitude>20.6667029300097</latitude>
				<altitude>0</altitude>
				<heading>0.5041101467405582</heading>
				<tilt>0</tilt>
				<range>117621.0223879661</range>
				<altitudeMode>relativeToGround</altitudeMode>
				<gx:altitudeMode>relativeToSeaFloor</gx:altitudeMode>
			</LookAt>
			<styleUrl>#msn_shaded_dot21</styleUrl>
			<Point>
				<coordinates>-156.162740253902,20.70849841283026,0</coordinates>
			</Point>
		</Placemark>
		<Placemark>
			<name>WCG1980</name>
			<description>Kipahulu Valley</description>
			<LookAt>
				<longitude>-156.059384041536</longitude>
				<latitude>20.69524648163362</latitude>
				<altitude>0</altitude>
				<heading>0.01091420120723045</heading>
				<tilt>0</tilt>
				<range>9786.749200607945</range>
				<altitudeMode>relativeToGround</altitudeMode>
				<gx:altitudeMode>relativeToSeaFloor</gx:altitudeMode>
			</LookAt>
			<styleUrl>#msn_shaded_dot31</styleUrl>
			<Point>
				<coordinates>-156.0584678483914,20.66970106898849,0</coordinates>
			</Point>
		</Placemark>
		<Placemark>
			<name>147</name>
			<description>Kamakou Forest Preserve, Trail to Puu Kolekole Cabin, past tunnel</description>
			<LookAt>
				<longitude>-156.90457669382</longitude>
				<latitude>21.11061182493908</latitude>
				<altitude>0</altitude>
				<heading>-0.369965831626152</heading>
				<tilt>0</tilt>
				<range>669.6004629713404</range>
				<altitudeMode>relativeToGround</altitudeMode>
				<gx:altitudeMode>relativeToSeaFloor</gx:altitudeMode>
			</LookAt>
			<styleUrl>#msn_grn-blank1023</styleUrl>
			<Point>
				<coordinates>-156.9031333333333,21.10962222222222,0</coordinates>
			</Point>
		</Placemark>
		<Placemark>
			<name>150</name>
			<description>Kamakou Forest Preserve, Pepeopae Boardwalk Trail</description>
			<LookAt>
				<longitude>-156.9003674859152</longitude>
				<latitude>21.12123955290125</latitude>
				<altitude>0</altitude>
				<heading>-0.3684480642894553</heading>
				<tilt>0</tilt>
				<range>2029.591369380866</range>
				<altitudeMode>relativeToGround</altitudeMode>
				<gx:altitudeMode>relativeToSeaFloor</gx:altitudeMode>
			</LookAt>
			<styleUrl>#msn_grn-blank1023</styleUrl>
			<Point>
				<coordinates>-156.900167174046,21.12023361963724,0</coordinates>
			</Point>
		</Placemark>
		<Placemark>
			<name>300</name>
			<description>Waikamoi Forest Preserve, Heed Trail</description>
			<LookAt>
				<longitude>-156.2440928872289</longitude>
				<latitude>20.81022997614455</latitude>
				<altitude>0</altitude>
				<heading>-0.2954251800071498</heading>
				<tilt>0</tilt>
				<range>914.4479590004731</range>
				<altitudeMode>relativeToGround</altitudeMode>
				<gx:altitudeMode>relativeToSeaFloor</gx:altitudeMode>
			</LookAt>
			<styleUrl>#msn_grn-blank1023</styleUrl>
			<Point>
				<coordinates>-156.2450942750625,20.81071752005257,0</coordinates>
			</Point>
		</Placemark>
		<Placemark>
			<name>567</name>
			<description>Kawaikoi Stream at Sugi Grove</description>
			<LookAt>
				<longitude>-159.6218453811171</longitude>
				<latitude>22.13162638511844</latitude>
				<altitude>0</altitude>
				<heading>0.003547640913259089</heading>
				<tilt>0</tilt>
				<range>427.6748891380274</range>
				<altitudeMode>relativeToGround</altitudeMode>
				<gx:altitudeMode>relativeToSeaFloor</gx:altitudeMode>
			</LookAt>
			<styleUrl>#msn_grn-blank1023</styleUrl>
			<Point>
				<coordinates>-159.6217,22.13142222222222,0</coordinates>
			</Point>
		</Placemark>
		<Placemark>
			<name>400</name>
			<description>Kaupo Gap Trail, on seep near Lobelia</description>
			<LookAt>
				<longitude>-156.1404879321831</longitude>
				<latitude>20.71271343233666</latitude>
				<altitude>0</altitude>
				<heading>-0.009003098403526475</heading>
				<tilt>0</tilt>
				<range>2556.287911236383</range>
				<altitudeMode>relativeToGround</altitudeMode>
				<gx:altitudeMode>relativeToSeaFloor</gx:altitudeMode>
			</LookAt>
			<styleUrl>#msn_grn-blank1023</styleUrl>
			<Point>
				<coordinates>-156.1407833333333,20.70996666666667,0</coordinates>
			</Point>
		</Placemark>
		<Placemark>
			<name>568</name>
			<description>Kawaikoi Stream, 0.5 mi from Sugi Grove</description>
			<LookAt>
				<longitude>-159.6171148494435</longitude>
				<latitude>22.13271147682565</latitude>
				<altitude>0</altitude>
				<heading>0.005329840321795472</heading>
				<tilt>0</tilt>
				<range>987.2290434931064</range>
				<altitudeMode>relativeToGround</altitudeMode>
				<gx:altitudeMode>relativeToSeaFloor</gx:altitudeMode>
			</LookAt>
			<styleUrl>#msn_grn-blank1023</styleUrl>
			<Point>
				<coordinates>-159.6172583333334,22.13258611111111,0</coordinates>
			</Point>
		</Placemark>
		<Placemark>
			<name>574</name>
			<description>Mohihi Stream @ Kohua Ridge Trail</description>
			<LookAt>
				<longitude>-159.6104505951725</longitude>
				<latitude>22.10057111432503</latitude>
				<altitude>0</altitude>
				<heading>-1.220519246462245</heading>
				<tilt>0</tilt>
				<range>11892.9603096149</range>
				<altitudeMode>relativeToGround</altitudeMode>
				<gx:altitudeMode>relativeToSeaFloor</gx:altitudeMode>
			</LookAt>
			<styleUrl>#msn_grn-blank1023</styleUrl>
			<Point>
				<coordinates>-159.606025,22.11239166666667,0</coordinates>
			</Point>
		</Placemark>
		<Placemark>
			<name>581</name>
			<description>Upper Kawaikoi Stream, at Alakai Trail Crossing</description>
			<LookAt>
				<longitude>-159.2105135771881</longitude>
				<latitude>21.72595687671197</latitude>
				<altitude>0</altitude>
				<heading>-1.387570538295091</heading>
				<tilt>0</tilt>
				<range>300721.6875833696</range>
				<altitudeMode>relativeToGround</altitudeMode>
				<gx:altitudeMode>relativeToSeaFloor</gx:altitudeMode>
			</LookAt>
			<styleUrl>#msn_grn-blank1023</styleUrl>
			<Point>
				<coordinates>-159.6137166666666,22.14668333333333,0</coordinates>
			</Point>
		</Placemark>
		<Placemark>
			<name>584</name>
			<description>Nualolo Creek</description>
			<LookAt>
				<longitude>-159.6879235881927</longitude>
				<latitude>22.14321202481318</latitude>
				<altitude>0</altitude>
				<heading>-1.565155640191354</heading>
				<tilt>0</tilt>
				<range>674.7316939781348</range>
				<altitudeMode>relativeToGround</altitudeMode>
				<gx:altitudeMode>relativeToSeaFloor</gx:altitudeMode>
			</LookAt>
			<styleUrl>#msn_grn-blank1023</styleUrl>
			<Point>
				<coordinates>-159.6882611111111,22.14298611111111,0</coordinates>
			</Point>
		</Placemark>
		<Placemark>
			<name>588</name>
			<description>Kokee Stream near Canyon Trail</description>
			<LookAt>
				<longitude>-159.6573673876195</longitude>
				<latitude>22.1037710439906</latitude>
				<altitude>0</altitude>
				<heading>-1.55363147278055</heading>
				<tilt>0</tilt>
				<range>845.8095008984909</range>
				<altitudeMode>relativeToGround</altitudeMode>
				<gx:altitudeMode>relativeToSeaFloor</gx:altitudeMode>
			</LookAt>
			<styleUrl>#msn_grn-blank1023</styleUrl>
			<Point>
				<coordinates>-159.6614222222222,22.10515555555556,0</coordinates>
			</Point>
		</Placemark>
		<Placemark>
			<name>589</name>
			<description>First Stream Along North Coast</description>
			<LookAt>
				<longitude>-159.5945620593588</longitude>
				<latitude>22.21086123109556</latitude>
				<altitude>0</altitude>
				<heading>-1.530205398737644</heading>
				<tilt>0</tilt>
				<range>374.7630339085676</range>
				<altitudeMode>relativeToGround</altitudeMode>
				<gx:altitudeMode>relativeToSeaFloor</gx:altitudeMode>
			</LookAt>
			<styleUrl>#msn_grn-blank1023</styleUrl>
			<Point>
				<coordinates>-159.594525,22.21115277777778,0</coordinates>
			</Point>
		</Placemark>
		<Placemark>
			<name>592</name>
			<description>Seep #2, Honokoa Trail</description>
			<LookAt>
				<longitude>-159.6028613337186</longitude>
				<latitude>22.20566886426641</latitude>
				<altitude>0</altitude>
				<heading>-1.533342370203551</heading>
				<tilt>0</tilt>
				<range>1003.439712600401</range>
				<altitudeMode>relativeToGround</altitudeMode>
				<gx:altitudeMode>relativeToSeaFloor</gx:altitudeMode>
			</LookAt>
			<styleUrl>#msn_grn-blank1023</styleUrl>
			<Point>
				<coordinates>-159.6011,22.20636388888889,0</coordinates>
			</Point>
		</Placemark>
		<Placemark>
			<name>594</name>
			<description>Seep #4, Honokoa Trail</description>
			<LookAt>
				<longitude>-159.6028613337186</longitude>
				<latitude>22.20566886426641</latitude>
				<altitude>0</altitude>
				<heading>-1.533342370203551</heading>
				<tilt>0</tilt>
				<range>1003.439712600401</range>
				<altitudeMode>relativeToGround</altitudeMode>
				<gx:altitudeMode>relativeToSeaFloor</gx:altitudeMode>
			</LookAt>
			<styleUrl>#msn_grn-blank1023</styleUrl>
			<Point>
				<coordinates>-159.6034277777778,22.20456388888889,0</coordinates>
			</Point>
		</Placemark>
		<Placemark>
			<name>621</name>
			<description>Kohala Mountains, Top of Waipio Falls, in stream and falls</description>
			<LookAt>
				<longitude>-155.6660624708195</longitude>
				<latitude>20.06599374299757</latitude>
				<altitude>0</altitude>
				<heading>-0.1334555096330003</heading>
				<tilt>0</tilt>
				<range>2101.114748589941</range>
				<altitudeMode>relativeToGround</altitudeMode>
				<gx:altitudeMode>relativeToSeaFloor</gx:altitudeMode>
			</LookAt>
			<styleUrl>#msn_grn-blank1023</styleUrl>
			<Point>
				<coordinates>-155.6696388888889,20.07071388888889,0</coordinates>
			</Point>
		</Placemark>
		<Placemark>
			<name>631</name>
			<description>Kau Forest Preserve, Alii Spring</description>
			<LookAt>
				<longitude>-155.5166520654182</longitude>
				<latitude>19.22709593241222</latitude>
				<altitude>0</altitude>
				<heading>-0.08033626538292281</heading>
				<tilt>0</tilt>
				<range>754.2872933346147</range>
				<altitudeMode>relativeToGround</altitudeMode>
				<gx:altitudeMode>relativeToSeaFloor</gx:altitudeMode>
			</LookAt>
			<styleUrl>#msn_grn-blank1023</styleUrl>
			<Point>
				<coordinates>-155.5184083333334,19.227975,0</coordinates>
			</Point>
		</Placemark>
	</Folder>
</Document>
</kml>
