# Supplementary material for: Studies in Hawaiian Diptera II: New Distributional Records for Endemic Scatella (Ephydridae)
Source: Biodivers Data J. 2014 Aug 18;(2):e1110. doi: 10.3897/BDJ.2.e1110 (PMC4152826; doi:10.3897/BDJ.2.e1110)
Supplement: Supplementary material 9 — Distribution of Scatella kauaiensis [file biodiversity_data_journal-2-e1110-s009.kml]

<?xml version="1.0" encoding="UTF-8"?>
<kml xmlns="http://www.opengis.net/kml/2.2" xmlns:gx="http://www.google.com/kml/ext/2.2" xmlns:kml="http://www.opengis.net/kml/2.2" xmlns:atom="http://www.w3.org/2005/Atom">
<Document>
	<name>S_kauaiensis.kml</name>
	<Style id="sh_shaded_dot">
		<IconStyle>
			<color>ff000080</color>
			<scale>1.4</scale>
			<Icon>
				<href>http://maps.google.com/mapfiles/kml/shapes/shaded_dot.png</href>
			</Icon>
		</IconStyle>
		<LabelStyle>
			<color>00ffffff</color>
		</LabelStyle>
		<ListStyle>
		</ListStyle>
	</Style>
	<Style id="sh_shaded_dot0">
		<IconStyle>
			<color>ff000080</color>
			<scale>1.4</scale>
			<Icon>
				<href>http://maps.google.com/mapfiles/kml/shapes/shaded_dot.png</href>
			</Icon>
		</IconStyle>
		<LabelStyle>
			<color>00ffffff</color>
		</LabelStyle>
		<ListStyle>
		</ListStyle>
	</Style>
	<StyleMap id="msn_shaded_dot">
		<Pair>
			<key>normal</key>
			<styleUrl>#sn_shaded_dot2</styleUrl>
		</Pair>
		<Pair>
			<key>highlight</key>
			<styleUrl>#sh_shaded_dot1</styleUrl>
		</Pair>
	</StyleMap>
	<StyleMap id="msn_shaded_dot0">
		<Pair>
			<key>normal</key>
			<styleUrl>#sn_shaded_dot5</styleUrl>
		</Pair>
		<Pair>
			<key>highlight</key>
			<styleUrl>#sh_shaded_dot</styleUrl>
		</Pair>
	</StyleMap>
	<StyleMap id="msn_shaded_dot1">
		<Pair>
			<key>normal</key>
			<styleUrl>#sn_shaded_dot4</styleUrl>
		</Pair>
		<Pair>
			<key>highlight</key>
			<styleUrl>#sh_shaded_dot6</styleUrl>
		</Pair>
	</StyleMap>
	<Style id="sn_shaded_dot">
		<IconStyle>
			<color>ff000080</color>
			<scale>1.2</scale>
			<Icon>
				<href>http://maps.google.com/mapfiles/kml/shapes/shaded_dot.png</href>
			</Icon>
		</IconStyle>
		<LabelStyle>
			<color>00ffffff</color>
		</LabelStyle>
		<ListStyle>
		</ListStyle>
	</Style>
	<StyleMap id="msn_shaded_dot2">
		<Pair>
			<key>normal</key>
			<styleUrl>#sn_shaded_dot0</styleUrl>
		</Pair>
		<Pair>
			<key>highlight</key>
			<styleUrl>#sh_shaded_dot2</styleUrl>
		</Pair>
	</StyleMap>
	<Style id="sh_grn-blank750">
		<IconStyle>
			<scale>1.4</scale>
			<Icon>
				<href>http://maps.google.com/mapfiles/kml/shapes/shaded_dot.png</href>
			</Icon>
		</IconStyle>
		<LabelStyle>
			<color>00ffffff</color>
		</LabelStyle>
	</Style>
	<Style id="sn_shaded_dot0">
		<IconStyle>
			<color>ff000080</color>
			<scale>1.2</scale>
			<Icon>
				<href>http://maps.google.com/mapfiles/kml/shapes/shaded_dot.png</href>
			</Icon>
		</IconStyle>
		<LabelStyle>
			<color>00ffffff</color>
		</LabelStyle>
		<ListStyle>
		</ListStyle>
	</Style>
	<StyleMap id="msn_shaded_dot3">
		<Pair>
			<key>normal</key>
			<styleUrl>#sn_shaded_dot1</styleUrl>
		</Pair>
		<Pair>
			<key>highlight</key>
			<styleUrl>#sh_shaded_dot4</styleUrl>
		</Pair>
	</StyleMap>
	<Style id="sn_shaded_dot1">
		<IconStyle>
			<color>ff000080</color>
			<scale>1.2</scale>
			<Icon>
				<href>http://maps.google.com/mapfiles/kml/shapes/shaded_dot.png</href>
			</Icon>
		</IconStyle>
		<LabelStyle>
			<color>00ffffff</color>
		</LabelStyle>
		<ListStyle>
		</ListStyle>
	</Style>
	<Style id="sh_shaded_dot1">
		<IconStyle>
			<color>ff000080</color>
			<scale>1.4</scale>
			<Icon>
				<href>http://maps.google.com/mapfiles/kml/shapes/shaded_dot.png</href>
			</Icon>
		</IconStyle>
		<LabelStyle>
			<color>00ffffff</color>
		</LabelStyle>
		<ListStyle>
		</ListStyle>
	</Style>
	<Style id="sn_shaded_dot2">
		<IconStyle>
			<color>ff000080</color>
			<scale>1.2</scale>
			<Icon>
				<href>http://maps.google.com/mapfiles/kml/shapes/shaded_dot.png</href>
			</Icon>
		</IconStyle>
		<LabelStyle>
			<color>00ffffff</color>
		</LabelStyle>
		<ListStyle>
		</ListStyle>
	</Style>
	<Style id="sn_shaded_dot3">
		<IconStyle>
			<color>ff000080</color>
			<scale>1.2</scale>
			<Icon>
				<href>http://maps.google.com/mapfiles/kml/shapes/shaded_dot.png</href>
			</Icon>
		</IconStyle>
		<LabelStyle>
			<color>00ffffff</color>
		</LabelStyle>
		<ListStyle>
		</ListStyle>
	</Style>
	<StyleMap id="msn_shaded_dot4">
		<Pair>
			<key>normal</key>
			<styleUrl>#sn_shaded_dot6</styleUrl>
		</Pair>
		<Pair>
			<key>highlight</key>
			<styleUrl>#sh_shaded_dot7</styleUrl>
		</Pair>
	</StyleMap>
	<Style id="sn_grn-blank741">
		<IconStyle>
			<scale>1.2</scale>
			<Icon>
				<href>http://maps.google.com/mapfiles/kml/shapes/shaded_dot.png</href>
			</Icon>
		</IconStyle>
		<LabelStyle>
			<color>00ffffff</color>
		</LabelStyle>
	</Style>
	<Style id="sh_shaded_dot2">
		<IconStyle>
			<color>ff000080</color>
			<scale>1.4</scale>
			<Icon>
				<href>http://maps.google.com/mapfiles/kml/shapes/shaded_dot.png</href>
			</Icon>
		</IconStyle>
		<LabelStyle>
			<color>00ffffff</color>
		</LabelStyle>
		<ListStyle>
		</ListStyle>
	</Style>
	<StyleMap id="msn_shaded_dot5">
		<Pair>
			<key>normal</key>
			<styleUrl>#sn_shaded_dot</styleUrl>
		</Pair>
		<Pair>
			<key>highlight</key>
			<styleUrl>#sh_shaded_dot3</styleUrl>
		</Pair>
	</StyleMap>
	<Style id="sh_shaded_dot3">
		<IconStyle>
			<color>ff000080</color>
			<scale>1.4</scale>
			<Icon>
				<href>http://maps.google.com/mapfiles/kml/shapes/shaded_dot.png</href>
			</Icon>
		</IconStyle>
		<LabelStyle>
			<color>00ffffff</color>
		</LabelStyle>
		<ListStyle>
		</ListStyle>
	</Style>
	<StyleMap id="msn_grn-blank102">
		<Pair>
			<key>normal</key>
			<styleUrl>#sn_grn-blank741</styleUrl>
		</Pair>
		<Pair>
			<key>highlight</key>
			<styleUrl>#sh_grn-blank750</styleUrl>
		</Pair>
	</StyleMap>
	<Style id="sn_shaded_dot4">
		<IconStyle>
			<color>ff000080</color>
			<scale>1.2</scale>
			<Icon>
				<href>http://maps.google.com/mapfiles/kml/shapes/shaded_dot.png</href>
			</Icon>
		</IconStyle>
		<LabelStyle>
			<color>00ffffff</color>
		</LabelStyle>
		<ListStyle>
		</ListStyle>
	</Style>
	<Style id="sn_shaded_dot5">
		<IconStyle>
			<color>ff000080</color>
			<scale>1.2</scale>
			<Icon>
				<href>http://maps.google.com/mapfiles/kml/shapes/shaded_dot.png</href>
			</Icon>
		</IconStyle>
		<LabelStyle>
			<color>00ffffff</color>
		</LabelStyle>
		<ListStyle>
		</ListStyle>
	</Style>
	<StyleMap id="msn_shaded_dot6">
		<Pair>
			<key>normal</key>
			<styleUrl>#sn_shaded_dot3</styleUrl>
		</Pair>
		<Pair>
			<key>highlight</key>
			<styleUrl>#sh_shaded_dot0</styleUrl>
		</Pair>
	</StyleMap>
	<Style id="sh_shaded_dot4">
		<IconStyle>
			<color>ff000080</color>
			<scale>1.4</scale>
			<Icon>
				<href>http://maps.google.com/mapfiles/kml/shapes/shaded_dot.png</href>
			</Icon>
		</IconStyle>
		<LabelStyle>
			<color>00ffffff</color>
		</LabelStyle>
		<ListStyle>
		</ListStyle>
	</Style>
	<Style id="sh_shaded_dot5">
		<IconStyle>
			<color>ff000080</color>
			<scale>1.4</scale>
			<Icon>
				<href>http://maps.google.com/mapfiles/kml/shapes/shaded_dot.png</href>
			</Icon>
		</IconStyle>
		<LabelStyle>
			<color>00ffffff</color>
		</LabelStyle>
		<ListStyle>
		</ListStyle>
	</Style>
	<Style id="sn_shaded_dot6">
		<IconStyle>
			<color>ff000080</color>
			<scale>1.2</scale>
			<Icon>
				<href>http://maps.google.com/mapfiles/kml/shapes/shaded_dot.png</href>
			</Icon>
		</IconStyle>
		<LabelStyle>
			<color>00ffffff</color>
		</LabelStyle>
		<ListStyle>
		</ListStyle>
	</Style>
	<Style id="sn_shaded_dot7">
		<IconStyle>
			<color>ff000080</color>
			<scale>1.2</scale>
			<Icon>
				<href>http://maps.google.com/mapfiles/kml/shapes/shaded_dot.png</href>
			</Icon>
		</IconStyle>
		<LabelStyle>
			<color>00ffffff</color>
		</LabelStyle>
		<ListStyle>
		</ListStyle>
	</Style>
	<StyleMap id="msn_shaded_dot7">
		<Pair>
			<key>normal</key>
			<styleUrl>#sn_shaded_dot7</styleUrl>
		</Pair>
		<Pair>
			<key>highlight</key>
			<styleUrl>#sh_shaded_dot5</styleUrl>
		</Pair>
	</StyleMap>
	<Style id="sh_shaded_dot6">
		<IconStyle>
			<color>ff000080</color>
			<scale>1.4</scale>
			<Icon>
				<href>http://maps.google.com/mapfiles/kml/shapes/shaded_dot.png</href>
			</Icon>
		</IconStyle>
		<LabelStyle>
			<color>00ffffff</color>
		</LabelStyle>
		<ListStyle>
		</ListStyle>
	</Style>
	<Style id="sh_shaded_dot7">
		<IconStyle>
			<color>ff000080</color>
			<scale>1.4</scale>
			<Icon>
				<href>http://maps.google.com/mapfiles/kml/shapes/shaded_dot.png</href>
			</Icon>
		</IconStyle>
		<LabelStyle>
			<color>00ffffff</color>
		</LabelStyle>
		<ListStyle>
		</ListStyle>
	</Style>
	<Folder>
		<name>Scatella kauaiensis</name>
		<Placemark>
			<name>EHB1922</name>
			<description>Honopu</description>
			<LookAt>
				<longitude>-159.6918868707641</longitude>
				<latitude>22.16802407156257</latitude>
				<altitude>0</altitude>
				<heading>-0.008756234749371802</heading>
				<tilt>0</tilt>
				<range>26045.78268207516</range>
				<altitudeMode>relativeToGround</altitudeMode>
				<gx:altitudeMode>relativeToSeaFloor</gx:altitudeMode>
			</LookAt>
			<styleUrl>#msn_shaded_dot6</styleUrl>
			<Point>
				<coordinates>-159.6604379099358,22.15261742456088,0</coordinates>
			</Point>
		</Placemark>
		<Placemark>
			<name>EHB1922</name>
			<description>Kalalau</description>
			<LookAt>
				<longitude>-159.6203560531255</longitude>
				<latitude>22.19588694147424</latitude>
				<altitude>0</altitude>
				<heading>-2.006943759902477e-08</heading>
				<tilt>0</tilt>
				<range>6527.105079982232</range>
				<altitudeMode>relativeToGround</altitudeMode>
				<gx:altitudeMode>relativeToSeaFloor</gx:altitudeMode>
			</LookAt>
			<styleUrl>#msn_shaded_dot3</styleUrl>
			<Point>
				<coordinates>-159.6203560531255,22.19588694147424,0</coordinates>
			</Point>
		</Placemark>
		<Placemark>
			<name>EHB1922</name>
			<description>Awaawapuhi</description>
			<LookAt>
				<longitude>-159.6646233100031</longitude>
				<latitude>22.14703059713974</latitude>
				<altitude>0</altitude>
				<heading>-1.394244702068354e-05</heading>
				<tilt>0</tilt>
				<range>3035.968756111363</range>
				<altitudeMode>relativeToGround</altitudeMode>
				<gx:altitudeMode>relativeToSeaFloor</gx:altitudeMode>
			</LookAt>
			<styleUrl>#msn_shaded_dot5</styleUrl>
			<Point>
				<coordinates>-159.6709078041961,22.15147444898606,0</coordinates>
			</Point>
		</Placemark>
		<Placemark>
			<name>RLU1935</name>
			<description>Kumuwela</description>
			<LookAt>
				<longitude>-159.6608420084875</longitude>
				<latitude>22.12875102513455</latitude>
				<altitude>0</altitude>
				<heading>-3.197183416476878e-09</heading>
				<tilt>0</tilt>
				<range>13334.73323018668</range>
				<altitudeMode>relativeToGround</altitudeMode>
				<gx:altitudeMode>relativeToSeaFloor</gx:altitudeMode>
			</LookAt>
			<styleUrl>#msn_shaded_dot1</styleUrl>
			<Point>
				<coordinates>-159.6608420084875,22.12875102513455,0</coordinates>
			</Point>
		</Placemark>
		<Placemark>
			<name>ECZ1939</name>
			<description>Halemanu</description>
			<LookAt>
				<longitude>-159.6730559890525</longitude>
				<latitude>22.11583301824531</latitude>
				<altitude>0</altitude>
				<heading>4.121520988835829e-09</heading>
				<tilt>0</tilt>
				<range>2695.738189791586</range>
				<altitudeMode>relativeToGround</altitudeMode>
				<gx:altitudeMode>relativeToSeaFloor</gx:altitudeMode>
			</LookAt>
			<styleUrl>#msn_shaded_dot4</styleUrl>
			<Point>
				<coordinates>-159.6730559890525,22.11583301824531,0</coordinates>
			</Point>
		</Placemark>
		<Placemark>
			<name>WWWW1946</name>
			<description>Kokee</description>
			<LookAt>
				<longitude>-159.6391957296115</longitude>
				<latitude>22.13949362877168</latitude>
				<altitude>0</altitude>
				<heading>1.431203112515111e-06</heading>
				<tilt>0</tilt>
				<range>3865.86629851206</range>
				<altitudeMode>relativeToGround</altitudeMode>
				<gx:altitudeMode>relativeToSeaFloor</gx:altitudeMode>
			</LookAt>
			<styleUrl>#msn_shaded_dot</styleUrl>
			<Point>
				<coordinates>-159.6450872998529,22.14656206213663,0</coordinates>
			</Point>
		</Placemark>
		<Placemark>
			<name>JWB1959</name>
			<description>Kokee, light trap</description>
			<LookAt>
				<longitude>-159.6391957296115</longitude>
				<latitude>22.13949362877168</latitude>
				<altitude>0</altitude>
				<heading>1.431203112515111e-06</heading>
				<tilt>0</tilt>
				<range>3865.86629851206</range>
				<altitudeMode>relativeToGround</altitudeMode>
				<gx:altitudeMode>relativeToSeaFloor</gx:altitudeMode>
			</LookAt>
			<styleUrl>#msn_shaded_dot7</styleUrl>
			<Point>
				<coordinates>-159.6450872998529,22.14656206213663,0</coordinates>
			</Point>
		</Placemark>
		<Placemark>
			<name>NLHK1963</name>
			<description>Haena</description>
			<LookAt>
				<longitude>-159.5814600081835</longitude>
				<latitude>22.21973121140864</latitude>
				<altitude>0</altitude>
				<heading>-8.258017770465673e-07</heading>
				<tilt>0</tilt>
				<range>1465.821711582355</range>
				<altitudeMode>relativeToGround</altitudeMode>
				<gx:altitudeMode>relativeToSeaFloor</gx:altitudeMode>
			</LookAt>
			<styleUrl>#msn_shaded_dot0</styleUrl>
			<Point>
				<coordinates>-159.5816139544714,22.21965448401354,0</coordinates>
			</Point>
		</Placemark>
		<Placemark>
			<name>SLM1978</name>
			<description>Honopu, Kokee</description>
			<LookAt>
				<longitude>-159.6918868707641</longitude>
				<latitude>22.16802407156257</latitude>
				<altitude>0</altitude>
				<heading>-0.008756234749371802</heading>
				<tilt>0</tilt>
				<range>26045.78268207516</range>
				<altitudeMode>relativeToGround</altitudeMode>
				<gx:altitudeMode>relativeToSeaFloor</gx:altitudeMode>
			</LookAt>
			<styleUrl>#msn_shaded_dot2</styleUrl>
			<Point>
				<coordinates>-159.6604379099358,22.15261742456088,0</coordinates>
			</Point>
		</Placemark>
		<Placemark>
			<name>89</name>
			<description>Pihea Trail, Na Pali Kona Forest Reserve</description>
			<LookAt>
				<longitude>-159.6148493664307</longitude>
				<latitude>22.13612573380098</latitude>
				<altitude>0</altitude>
				<heading>0.01775737483028771</heading>
				<tilt>0</tilt>
				<range>388.1681278026329</range>
				<altitudeMode>relativeToGround</altitudeMode>
				<gx:altitudeMode>relativeToSeaFloor</gx:altitudeMode>
			</LookAt>
			<styleUrl>#msn_grn-blank102</styleUrl>
			<Point>
				<coordinates>-159.6154190992102,22.13656918558818,0</coordinates>
			</Point>
		</Placemark>
		<Placemark>
			<name>88</name>
			<description>Pihea-Kawaikoi Stream Trails, Na Pali Kona Forest Reserve</description>
			<LookAt>
				<longitude>-159.6148493664307</longitude>
				<latitude>22.13612573380098</latitude>
				<altitude>0</altitude>
				<heading>0.01775737483028771</heading>
				<tilt>0</tilt>
				<range>388.1681278026329</range>
				<altitudeMode>relativeToGround</altitudeMode>
				<gx:altitudeMode>relativeToSeaFloor</gx:altitudeMode>
			</LookAt>
			<styleUrl>#msn_grn-blank102</styleUrl>
			<Point>
				<coordinates>-159.6154190992102,22.13656918558818,0</coordinates>
			</Point>
		</Placemark>
		<Placemark>
			<name>70</name>
			<description>Pihea Trail, Na Pali Kona Forest Reserve</description>
			<LookAt>
				<longitude>-159.6148493664307</longitude>
				<latitude>22.13612573380098</latitude>
				<altitude>0</altitude>
				<heading>0.01775737483028771</heading>
				<tilt>0</tilt>
				<range>388.1681278026329</range>
				<altitudeMode>relativeToGround</altitudeMode>
				<gx:altitudeMode>relativeToSeaFloor</gx:altitudeMode>
			</LookAt>
			<styleUrl>#msn_grn-blank102</styleUrl>
			<Point>
				<coordinates>-159.6154190992102,22.13656918558818,0</coordinates>
			</Point>
		</Placemark>
		<Placemark>
			<name>566</name>
			<description>Kawaikinana Stream Kokee</description>
			<LookAt>
				<longitude>-159.6305660912524</longitude>
				<latitude>22.13255817024588</latitude>
				<altitude>0</altitude>
				<heading>-0.6562174532250483</heading>
				<tilt>0</tilt>
				<range>2227.882272994986</range>
				<altitudeMode>relativeToGround</altitudeMode>
				<gx:altitudeMode>relativeToSeaFloor</gx:altitudeMode>
			</LookAt>
			<styleUrl>#msn_grn-blank102</styleUrl>
			<Point>
				<coordinates>-159.6310194444445,22.13281944444444,0</coordinates>
			</Point>
		</Placemark>
		<Placemark>
			<name>567</name>
			<description>Kawaikoi Stream at Sugi Grove</description>
			<LookAt>
				<longitude>-159.6218453811171</longitude>
				<latitude>22.13162638511844</latitude>
				<altitude>0</altitude>
				<heading>0.003547640913259089</heading>
				<tilt>0</tilt>
				<range>427.6748891380274</range>
				<altitudeMode>relativeToGround</altitudeMode>
				<gx:altitudeMode>relativeToSeaFloor</gx:altitudeMode>
			</LookAt>
			<styleUrl>#msn_grn-blank102</styleUrl>
			<Point>
				<coordinates>-159.6217,22.13142222222222,0</coordinates>
			</Point>
		</Placemark>
		<Placemark>
			<name>568</name>
			<description>Kawaikoi Stream, 0.5 mi from Sugi Grove</description>
			<LookAt>
				<longitude>-159.6171148494435</longitude>
				<latitude>22.13271147682565</latitude>
				<altitude>0</altitude>
				<heading>0.005329840321795472</heading>
				<tilt>0</tilt>
				<range>987.2290434931064</range>
				<altitudeMode>relativeToGround</altitudeMode>
				<gx:altitudeMode>relativeToSeaFloor</gx:altitudeMode>
			</LookAt>
			<styleUrl>#msn_grn-blank102</styleUrl>
			<Point>
				<coordinates>-159.6172583333334,22.13258611111111,0</coordinates>
			</Point>
		</Placemark>
		<Placemark>
			<name>574</name>
			<description>Mohihi Stream @ Kohua Ridge Trail</description>
			<LookAt>
				<longitude>-159.6104505951725</longitude>
				<latitude>22.10057111432503</latitude>
				<altitude>0</altitude>
				<heading>-1.220519246462245</heading>
				<tilt>0</tilt>
				<range>11892.9603096149</range>
				<altitudeMode>relativeToGround</altitudeMode>
				<gx:altitudeMode>relativeToSeaFloor</gx:altitudeMode>
			</LookAt>
			<styleUrl>#msn_grn-blank102</styleUrl>
			<Point>
				<coordinates>-159.606025,22.11239166666667,0</coordinates>
			</Point>
		</Placemark>
		<Placemark>
			<name>577</name>
			<description>Mohihi-Waialae Trail at Mohihi Stream crossing</description>
			<LookAt>
				<longitude>-159.5962839533779</longitude>
				<latitude>22.11662190367446</latitude>
				<altitude>0</altitude>
				<heading>-0.6433070763934099</heading>
				<tilt>0</tilt>
				<range>1494.779196140903</range>
				<altitudeMode>relativeToGround</altitudeMode>
				<gx:altitudeMode>relativeToSeaFloor</gx:altitudeMode>
			</LookAt>
			<styleUrl>#msn_grn-blank102</styleUrl>
			<Point>
				<coordinates>-159.6000861111111,22.11683333333333,0</coordinates>
			</Point>
		</Placemark>
		<Placemark>
			<name>581</name>
			<description>Upper Kawaikoi Stream, at Alakai Trail Crossing</description>
			<LookAt>
				<longitude>-159.2105135771881</longitude>
				<latitude>21.72595687671197</latitude>
				<altitude>0</altitude>
				<heading>-1.387570538295091</heading>
				<tilt>0</tilt>
				<range>300721.6875833696</range>
				<altitudeMode>relativeToGround</altitudeMode>
				<gx:altitudeMode>relativeToSeaFloor</gx:altitudeMode>
			</LookAt>
			<styleUrl>#msn_grn-blank102</styleUrl>
			<Point>
				<coordinates>-159.6137166666666,22.14668333333333,0</coordinates>
			</Point>
		</Placemark>
		<Placemark>
			<name>584</name>
			<description>Nualolo Creek</description>
			<LookAt>
				<longitude>-159.6879235881927</longitude>
				<latitude>22.14321202481318</latitude>
				<altitude>0</altitude>
				<heading>-1.565155640191354</heading>
				<tilt>0</tilt>
				<range>674.7316939781348</range>
				<altitudeMode>relativeToGround</altitudeMode>
				<gx:altitudeMode>relativeToSeaFloor</gx:altitudeMode>
			</LookAt>
			<styleUrl>#msn_grn-blank102</styleUrl>
			<Point>
				<coordinates>-159.6882611111111,22.14298611111111,0</coordinates>
			</Point>
		</Placemark>
		<Placemark>
			<name>588</name>
			<description>Kokee Stream near Canyon Trail</description>
			<LookAt>
				<longitude>-159.6573673876195</longitude>
				<latitude>22.1037710439906</latitude>
				<altitude>0</altitude>
				<heading>-1.55363147278055</heading>
				<tilt>0</tilt>
				<range>845.8095008984909</range>
				<altitudeMode>relativeToGround</altitudeMode>
				<gx:altitudeMode>relativeToSeaFloor</gx:altitudeMode>
			</LookAt>
			<styleUrl>#msn_grn-blank102</styleUrl>
			<Point>
				<coordinates>-159.6614222222222,22.10515555555556,0</coordinates>
			</Point>
		</Placemark>
		<Placemark>
			<name>589</name>
			<description>First Stream Along North Coast</description>
			<LookAt>
				<longitude>-159.5945620593588</longitude>
				<latitude>22.21086123109556</latitude>
				<altitude>0</altitude>
				<heading>-1.530205398737644</heading>
				<tilt>0</tilt>
				<range>374.7630339085676</range>
				<altitudeMode>relativeToGround</altitudeMode>
				<gx:altitudeMode>relativeToSeaFloor</gx:altitudeMode>
			</LookAt>
			<styleUrl>#msn_grn-blank102</styleUrl>
			<Point>
				<coordinates>-159.594525,22.21115277777778,0</coordinates>
			</Point>
		</Placemark>
		<Placemark>
			<name>590</name>
			<description>Hanapakai Stream</description>
			<LookAt>
				<longitude>-159.595193578271</longitude>
				<latitude>22.20944322936289</latitude>
				<altitude>0</altitude>
				<heading>-1.530195608317133</heading>
				<tilt>0</tilt>
				<range>1139.612580918905</range>
				<altitudeMode>relativeToGround</altitudeMode>
				<gx:altitudeMode>relativeToSeaFloor</gx:altitudeMode>
			</LookAt>
			<styleUrl>#msn_grn-blank102</styleUrl>
			<Point>
				<coordinates>-159.5977444444445,22.20872222222222,0</coordinates>
			</Point>
		</Placemark>
		<Placemark>
			<name>591</name>
			<description>Seep #1 Honokoa Trail</description>
			<LookAt>
				<longitude>-159.6002363501659</longitude>
				<latitude>22.2064829210587</latitude>
				<altitude>0</altitude>
				<heading>-1.532324201411583</heading>
				<tilt>0</tilt>
				<range>934.2659677423921</range>
				<altitudeMode>relativeToGround</altitudeMode>
				<gx:altitudeMode>relativeToSeaFloor</gx:altitudeMode>
			</LookAt>
			<styleUrl>#msn_grn-blank102</styleUrl>
			<Point>
				<coordinates>-159.6003083333333,22.20700555555555,0</coordinates>
			</Point>
		</Placemark>
		<Placemark>
			<name>592</name>
			<description>Seep #2, Honokoa Trail</description>
			<LookAt>
				<longitude>-159.6028613337186</longitude>
				<latitude>22.20566886426641</latitude>
				<altitude>0</altitude>
				<heading>-1.533342370203551</heading>
				<tilt>0</tilt>
				<range>1003.439712600401</range>
				<altitudeMode>relativeToGround</altitudeMode>
				<gx:altitudeMode>relativeToSeaFloor</gx:altitudeMode>
			</LookAt>
			<styleUrl>#msn_grn-blank102</styleUrl>
			<Point>
				<coordinates>-159.6011,22.20636388888889,0</coordinates>
			</Point>
		</Placemark>
		<Placemark>
			<name>593</name>
			<description>Seep #3 Honokoa Trail</description>
			<LookAt>
				<longitude>-159.6002363501659</longitude>
				<latitude>22.2064829210587</latitude>
				<altitude>0</altitude>
				<heading>-1.532324201411583</heading>
				<tilt>0</tilt>
				<range>934.2659677423921</range>
				<altitudeMode>relativeToGround</altitudeMode>
				<gx:altitudeMode>relativeToSeaFloor</gx:altitudeMode>
			</LookAt>
			<styleUrl>#msn_grn-blank102</styleUrl>
			<Point>
				<coordinates>-159.6028444444444,22.20533611111111,0</coordinates>
			</Point>
		</Placemark>
		<Placemark>
			<name>594</name>
			<description>Seep #4, Honokoa Trail</description>
			<LookAt>
				<longitude>-159.6028613337186</longitude>
				<latitude>22.20566886426641</latitude>
				<altitude>0</altitude>
				<heading>-1.533342370203551</heading>
				<tilt>0</tilt>
				<range>1003.439712600401</range>
				<altitudeMode>relativeToGround</altitudeMode>
				<gx:altitudeMode>relativeToSeaFloor</gx:altitudeMode>
			</LookAt>
			<styleUrl>#msn_grn-blank102</styleUrl>
			<Point>
				<coordinates>-159.6034277777778,22.20456388888889,0</coordinates>
			</Point>
		</Placemark>
	</Folder>
</Document>
</kml>
