# Supplementary material for: Studies in Hawaiian Diptera II: New Distributional Records for Endemic Scatella (Ephydridae)
Source: Biodivers Data J. 2014 Aug 18;(2):e1110. doi: 10.3897/BDJ.2.e1110 (PMC4152826; doi:10.3897/BDJ.2.e1110)
Supplement: Supplementary material 10 — Distribution of Scatella mauiensis [file biodiversity_data_journal-2-e1110-s010.kml]

<?xml version="1.0" encoding="UTF-8"?>
<kml xmlns="http://www.opengis.net/kml/2.2" xmlns:gx="http://www.google.com/kml/ext/2.2" xmlns:kml="http://www.opengis.net/kml/2.2" xmlns:atom="http://www.w3.org/2005/Atom">
<Document>
	<name>S_mauiensis.kml</name>
	<Style id="sn_shaded_dot">
		<IconStyle>
			<color>ff000080</color>
			<scale>1.2</scale>
			<Icon>
				<href>http://maps.google.com/mapfiles/kml/shapes/shaded_dot.png</href>
			</Icon>
		</IconStyle>
		<LabelStyle>
			<color>00ffffff</color>
		</LabelStyle>
	</Style>
	<StyleMap id="msn_shaded_dot">
		<Pair>
			<key>normal</key>
			<styleUrl>#sn_shaded_dot2</styleUrl>
		</Pair>
		<Pair>
			<key>highlight</key>
			<styleUrl>#sh_shaded_dot4</styleUrl>
		</Pair>
	</StyleMap>
	<Style id="sh_grn-blank750">
		<IconStyle>
			<scale>1.4</scale>
			<Icon>
				<href>http://maps.google.com/mapfiles/kml/shapes/shaded_dot.png</href>
			</Icon>
		</IconStyle>
	</Style>
	<Style id="sn_grn-blank741">
		<IconStyle>
			<scale>1.2</scale>
			<Icon>
				<href>http://maps.google.com/mapfiles/kml/shapes/shaded_dot.png</href>
			</Icon>
		</IconStyle>
	</Style>
	<Style id="sh_shaded_dot">
		<IconStyle>
			<color>ff000080</color>
			<scale>1.4</scale>
			<Icon>
				<href>http://maps.google.com/mapfiles/kml/shapes/shaded_dot.png</href>
			</Icon>
		</IconStyle>
		<LabelStyle>
			<color>00ffffff</color>
		</LabelStyle>
	</Style>
	<Style id="sn_shaded_dot0">
		<IconStyle>
			<color>ff000080</color>
			<scale>1.2</scale>
			<Icon>
				<href>http://maps.google.com/mapfiles/kml/shapes/shaded_dot.png</href>
			</Icon>
		</IconStyle>
		<LabelStyle>
			<color>00ffffff</color>
		</LabelStyle>
		<ListStyle>
		</ListStyle>
	</Style>
	<StyleMap id="msn_shaded_dot0">
		<Pair>
			<key>normal</key>
			<styleUrl>#sn_shaded_dot</styleUrl>
		</Pair>
		<Pair>
			<key>highlight</key>
			<styleUrl>#sh_shaded_dot</styleUrl>
		</Pair>
	</StyleMap>
	<StyleMap id="msn_grn-blank102">
		<Pair>
			<key>normal</key>
			<styleUrl>#sn_grn-blank741</styleUrl>
		</Pair>
		<Pair>
			<key>highlight</key>
			<styleUrl>#sh_grn-blank750</styleUrl>
		</Pair>
	</StyleMap>
	<StyleMap id="msn_shaded_dot1">
		<Pair>
			<key>normal</key>
			<styleUrl>#sn_shaded_dot3</styleUrl>
		</Pair>
		<Pair>
			<key>highlight</key>
			<styleUrl>#sh_shaded_dot2</styleUrl>
		</Pair>
	</StyleMap>
	<Style id="sh_shaded_dot0">
		<IconStyle>
			<color>ff000080</color>
			<scale>1.4</scale>
			<Icon>
				<href>http://maps.google.com/mapfiles/kml/shapes/shaded_dot.png</href>
			</Icon>
		</IconStyle>
		<LabelStyle>
			<color>00ffffff</color>
		</LabelStyle>
		<ListStyle>
		</ListStyle>
	</Style>
	<StyleMap id="msn_shaded_dot2">
		<Pair>
			<key>normal</key>
			<styleUrl>#sn_shaded_dot4</styleUrl>
		</Pair>
		<Pair>
			<key>highlight</key>
			<styleUrl>#sh_shaded_dot0</styleUrl>
		</Pair>
	</StyleMap>
	<StyleMap id="msn_shaded_dot3">
		<Pair>
			<key>normal</key>
			<styleUrl>#sn_shaded_dot0</styleUrl>
		</Pair>
		<Pair>
			<key>highlight</key>
			<styleUrl>#sh_shaded_dot1</styleUrl>
		</Pair>
	</StyleMap>
	<Style id="sh_shaded_dot1">
		<IconStyle>
			<color>ff000080</color>
			<scale>1.4</scale>
			<Icon>
				<href>http://maps.google.com/mapfiles/kml/shapes/shaded_dot.png</href>
			</Icon>
		</IconStyle>
		<LabelStyle>
			<color>00ffffff</color>
		</LabelStyle>
		<ListStyle>
		</ListStyle>
	</Style>
	<Style id="sn_shaded_dot1">
		<IconStyle>
			<color>ff000080</color>
			<scale>1.2</scale>
			<Icon>
				<href>http://maps.google.com/mapfiles/kml/shapes/shaded_dot.png</href>
			</Icon>
		</IconStyle>
		<LabelStyle>
			<color>00ffffff</color>
		</LabelStyle>
	</Style>
	<Style id="sn_shaded_dot2">
		<IconStyle>
			<color>ff000080</color>
			<scale>1.2</scale>
			<Icon>
				<href>http://maps.google.com/mapfiles/kml/shapes/shaded_dot.png</href>
			</Icon>
		</IconStyle>
		<LabelStyle>
			<color>00ffffff</color>
		</LabelStyle>
		<ListStyle>
		</ListStyle>
	</Style>
	<Style id="sn_shaded_dot3">
		<IconStyle>
			<color>ff000080</color>
			<scale>1.2</scale>
			<Icon>
				<href>http://maps.google.com/mapfiles/kml/shapes/shaded_dot.png</href>
			</Icon>
		</IconStyle>
		<LabelStyle>
			<color>00ffffff</color>
		</LabelStyle>
		<ListStyle>
		</ListStyle>
	</Style>
	<Style id="sh_shaded_dot2">
		<IconStyle>
			<color>ff000080</color>
			<scale>1.4</scale>
			<Icon>
				<href>http://maps.google.com/mapfiles/kml/shapes/shaded_dot.png</href>
			</Icon>
		</IconStyle>
		<LabelStyle>
			<color>00ffffff</color>
		</LabelStyle>
		<ListStyle>
		</ListStyle>
	</Style>
	<Style id="sh_shaded_dot3">
		<IconStyle>
			<color>ff000080</color>
			<scale>1.4</scale>
			<Icon>
				<href>http://maps.google.com/mapfiles/kml/shapes/shaded_dot.png</href>
			</Icon>
		</IconStyle>
		<LabelStyle>
			<color>00ffffff</color>
		</LabelStyle>
	</Style>
	<Style id="sn_shaded_dot4">
		<IconStyle>
			<color>ff000080</color>
			<scale>1.2</scale>
			<Icon>
				<href>http://maps.google.com/mapfiles/kml/shapes/shaded_dot.png</href>
			</Icon>
		</IconStyle>
		<LabelStyle>
			<color>00ffffff</color>
		</LabelStyle>
		<ListStyle>
		</ListStyle>
	</Style>
	<StyleMap id="msn_shaded_dot4">
		<Pair>
			<key>normal</key>
			<styleUrl>#sn_shaded_dot1</styleUrl>
		</Pair>
		<Pair>
			<key>highlight</key>
			<styleUrl>#sh_shaded_dot3</styleUrl>
		</Pair>
	</StyleMap>
	<Style id="sh_shaded_dot4">
		<IconStyle>
			<color>ff000080</color>
			<scale>1.4</scale>
			<Icon>
				<href>http://maps.google.com/mapfiles/kml/shapes/shaded_dot.png</href>
			</Icon>
		</IconStyle>
		<LabelStyle>
			<color>00ffffff</color>
		</LabelStyle>
		<ListStyle>
		</ListStyle>
	</Style>
	<Folder>
		<name>Scatella mauiensis</name>
		<Placemark>
			<name>EHB1920</name>
			<description>Haipuaena</description>
			<LookAt>
				<longitude>-156.1663128807817</longitude>
				<latitude>20.86756057155917</latitude>
				<altitude>0</altitude>
				<heading>0.1061385306421521</heading>
				<tilt>0</tilt>
				<range>8196.205187624002</range>
				<altitudeMode>relativeToGround</altitudeMode>
				<gx:altitudeMode>relativeToSeaFloor</gx:altitudeMode>
			</LookAt>
			<styleUrl>#msn_shaded_dot1</styleUrl>
			<Point>
				<coordinates>-156.1786882536159,20.86484073904916,0</coordinates>
			</Point>
		</Placemark>
		<Placemark>
			<name>LWQ1961</name>
			<description>Waikamoi</description>
			<LookAt>
				<longitude>-156.2382737730132</longitude>
				<latitude>20.81121084162982</latitude>
				<altitude>0</altitude>
				<heading>-0.285572261069129</heading>
				<tilt>0</tilt>
				<range>1425.913739212393</range>
				<altitudeMode>relativeToGround</altitudeMode>
				<gx:altitudeMode>relativeToSeaFloor</gx:altitudeMode>
			</LookAt>
			<styleUrl>#msn_shaded_dot3</styleUrl>
			<Point>
				<coordinates>-156.2368316381818,20.8121156482319,0</coordinates>
			</Point>
		</Placemark>
		<Placemark>
			<name>JLG1970</name>
			<description>West Halawa Valley</description>
			<LookAt>
				<longitude>-156.730881077321</longitude>
				<latitude>21.16025275019949</latitude>
				<altitude>0</altitude>
				<heading>0.0001238208119087839</heading>
				<tilt>0</tilt>
				<range>45288.28642890185</range>
				<altitudeMode>relativeToGround</altitudeMode>
				<gx:altitudeMode>relativeToSeaFloor</gx:altitudeMode>
			</LookAt>
			<styleUrl>#msn_shaded_dot4</styleUrl>
			<Point>
				<coordinates>-156.7548199632458,21.15551563115245,0</coordinates>
			</Point>
		</Placemark>
		<Placemark>
			<name>WCG1970</name>
			<description>Kohala Mountains</description>
			<LookAt>
				<longitude>-155.6117631088225</longitude>
				<latitude>20.06685799056506</latitude>
				<altitude>0</altitude>
				<heading>0.742909796751799</heading>
				<tilt>0</tilt>
				<range>55089.44438515056</range>
				<altitudeMode>relativeToGround</altitudeMode>
				<gx:altitudeMode>relativeToSeaFloor</gx:altitudeMode>
			</LookAt>
			<styleUrl>#msn_shaded_dot2</styleUrl>
			<Point>
				<coordinates>-155.7035296790962,20.08629929519925,0</coordinates>
			</Point>
		</Placemark>
		<Placemark>
			<name>WCG1980</name>
			<description>Kipahulu Valley, Ride near Greensword Bog</description>
			<LookAt>
				<longitude>-156.0593840498339</longitude>
				<latitude>20.69524648827688</latitude>
				<altitude>0</altitude>
				<heading>0.01091419827480987</heading>
				<tilt>0</tilt>
				<range>9786.73514149461</range>
				<altitudeMode>relativeToGround</altitudeMode>
				<gx:altitudeMode>relativeToSeaFloor</gx:altitudeMode>
			</LookAt>
			<styleUrl>#msn_shaded_dot0</styleUrl>
			<Point>
				<coordinates>-156.0675776822281,20.70671239210694,0</coordinates>
			</Point>
		</Placemark>
		<Placemark>
			<name>GMN1984</name>
			<description>E. Hahalawe Gulch, in waterfall spray zone</description>
			<LookAt>
				<longitude>-156.0430560055804</longitude>
				<latitude>20.67361100392058</latitude>
				<altitude>0</altitude>
				<heading>-1.970145298835012e-09</heading>
				<tilt>0</tilt>
				<range>2722.454414066909</range>
				<altitudeMode>relativeToGround</altitudeMode>
				<gx:altitudeMode>relativeToSeaFloor</gx:altitudeMode>
			</LookAt>
			<styleUrl>#msn_shaded_dot</styleUrl>
			<Point>
				<coordinates>-156.0430560055804,20.67361100392058,0</coordinates>
			</Point>
		</Placemark>
		<Placemark>
			<name>616</name>
			<description>Kolekole Beach Park</description>
			<LookAt>
				<longitude>-155.1189152327048</longitude>
				<latitude>19.88259805971459</latitude>
				<altitude>0</altitude>
				<heading>-0.001561967891879632</heading>
				<tilt>0</tilt>
				<range>107.9378299071146</range>
				<altitudeMode>relativeToGround</altitudeMode>
				<gx:altitudeMode>relativeToSeaFloor</gx:altitudeMode>
			</LookAt>
			<styleUrl>#msn_grn-blank102</styleUrl>
			<Point>
				<coordinates>-155.1192277777778,19.88275833333334,0</coordinates>
			</Point>
		</Placemark>
	</Folder>
</Document>
</kml>
