# Supplementary material for: Studies in Hawaiian Diptera II: New Distributional Records for Endemic Scatella (Ephydridae)
Source: Biodivers Data J. 2014 Aug 18;(2):e1110. doi: 10.3897/BDJ.2.e1110 (PMC4152826; doi:10.3897/BDJ.2.e1110)
Supplement: Supplementary material 11 — Distribution of Scatella oahuense [file biodiversity_data_journal-2-e1110-s011.kml]

<?xml version="1.0" encoding="UTF-8"?>
<kml xmlns="http://www.opengis.net/kml/2.2" xmlns:gx="http://www.google.com/kml/ext/2.2" xmlns:kml="http://www.opengis.net/kml/2.2" xmlns:atom="http://www.w3.org/2005/Atom">
<Document>
	<name>S_oahuense.kml</name>
	<Style id="sn_square">
		<IconStyle>
			<color>ff000080</color>
			<scale>1.2</scale>
			<Icon>
				<href>http://maps.google.com/mapfiles/kml/shapes/square.png</href>
			</Icon>
		</IconStyle>
		<LabelStyle>
			<color>00ffffff</color>
		</LabelStyle>
		<ListStyle>
		</ListStyle>
	</Style>
	<StyleMap id="msn_square">
		<Pair>
			<key>normal</key>
			<styleUrl>#sn_square21</styleUrl>
		</Pair>
		<Pair>
			<key>highlight</key>
			<styleUrl>#sh_square5</styleUrl>
		</Pair>
	</StyleMap>
	<Style id="sn_square0">
		<IconStyle>
			<color>ff000080</color>
			<scale>1.2</scale>
			<Icon>
				<href>http://maps.google.com/mapfiles/kml/shapes/square.png</href>
			</Icon>
		</IconStyle>
		<LabelStyle>
			<color>00ffffff</color>
		</LabelStyle>
		<ListStyle>
		</ListStyle>
	</Style>
	<Style id="sh_square">
		<IconStyle>
			<color>ff000080</color>
			<scale>1.4</scale>
			<Icon>
				<href>http://maps.google.com/mapfiles/kml/shapes/square.png</href>
			</Icon>
		</IconStyle>
		<LabelStyle>
			<color>00ffffff</color>
		</LabelStyle>
		<ListStyle>
		</ListStyle>
	</Style>
	<Style id="sn_square1">
		<IconStyle>
			<color>ff000080</color>
			<scale>1.2</scale>
			<Icon>
				<href>http://maps.google.com/mapfiles/kml/shapes/square.png</href>
			</Icon>
		</IconStyle>
		<LabelStyle>
			<color>00ffffff</color>
		</LabelStyle>
		<ListStyle>
		</ListStyle>
	</Style>
	<Style id="sh_square0">
		<IconStyle>
			<color>ff000080</color>
			<scale>1.4</scale>
			<Icon>
				<href>http://maps.google.com/mapfiles/kml/shapes/square.png</href>
			</Icon>
		</IconStyle>
		<LabelStyle>
			<color>00ffffff</color>
		</LabelStyle>
		<ListStyle>
		</ListStyle>
	</Style>
	<StyleMap id="msn_square0">
		<Pair>
			<key>normal</key>
			<styleUrl>#sn_square3</styleUrl>
		</Pair>
		<Pair>
			<key>highlight</key>
			<styleUrl>#sh_square23</styleUrl>
		</Pair>
	</StyleMap>
	<StyleMap id="msn_square1">
		<Pair>
			<key>normal</key>
			<styleUrl>#sn_square7</styleUrl>
		</Pair>
		<Pair>
			<key>highlight</key>
			<styleUrl>#sh_square13</styleUrl>
		</Pair>
	</StyleMap>
	<StyleMap id="msn_square2">
		<Pair>
			<key>normal</key>
			<styleUrl>#sn_square20</styleUrl>
		</Pair>
		<Pair>
			<key>highlight</key>
			<styleUrl>#sh_square9</styleUrl>
		</Pair>
	</StyleMap>
	<Style id="sh_square1">
		<IconStyle>
			<color>ff000080</color>
			<scale>1.4</scale>
			<Icon>
				<href>http://maps.google.com/mapfiles/kml/shapes/square.png</href>
			</Icon>
		</IconStyle>
		<LabelStyle>
			<color>00ffffff</color>
		</LabelStyle>
		<ListStyle>
		</ListStyle>
	</Style>
	<Style id="sn_square2">
		<IconStyle>
			<color>ff000080</color>
			<scale>1.2</scale>
			<Icon>
				<href>http://maps.google.com/mapfiles/kml/shapes/square.png</href>
			</Icon>
		</IconStyle>
		<LabelStyle>
			<color>00ffffff</color>
		</LabelStyle>
		<ListStyle>
		</ListStyle>
	</Style>
	<Style id="sn_square3">
		<IconStyle>
			<color>ff000080</color>
			<scale>1.2</scale>
			<Icon>
				<href>http://maps.google.com/mapfiles/kml/shapes/square.png</href>
			</Icon>
		</IconStyle>
		<LabelStyle>
			<color>00ffffff</color>
		</LabelStyle>
		<ListStyle>
		</ListStyle>
	</Style>
	<StyleMap id="msn_square3">
		<Pair>
			<key>normal</key>
			<styleUrl>#sn_square5</styleUrl>
		</Pair>
		<Pair>
			<key>highlight</key>
			<styleUrl>#sh_square15</styleUrl>
		</Pair>
	</StyleMap>
	<Style id="sn_square4">
		<IconStyle>
			<color>ff000080</color>
			<scale>1.2</scale>
			<Icon>
				<href>http://maps.google.com/mapfiles/kml/shapes/square.png</href>
			</Icon>
		</IconStyle>
		<LabelStyle>
			<color>00ffffff</color>
		</LabelStyle>
		<ListStyle>
		</ListStyle>
	</Style>
	<Style id="sn_square5">
		<IconStyle>
			<color>ff000080</color>
			<scale>1.2</scale>
			<Icon>
				<href>http://maps.google.com/mapfiles/kml/shapes/square.png</href>
			</Icon>
		</IconStyle>
		<LabelStyle>
			<color>00ffffff</color>
		</LabelStyle>
		<ListStyle>
		</ListStyle>
	</Style>
	<Style id="sh_square2">
		<IconStyle>
			<color>ff000080</color>
			<scale>1.4</scale>
			<Icon>
				<href>http://maps.google.com/mapfiles/kml/shapes/square.png</href>
			</Icon>
		</IconStyle>
		<LabelStyle>
			<color>00ffffff</color>
		</LabelStyle>
		<ListStyle>
		</ListStyle>
	</Style>
	<Style id="sn_square6">
		<IconStyle>
			<color>ff000080</color>
			<scale>1.2</scale>
			<Icon>
				<href>http://maps.google.com/mapfiles/kml/shapes/square.png</href>
			</Icon>
		</IconStyle>
		<LabelStyle>
			<color>00ffffff</color>
		</LabelStyle>
		<ListStyle>
		</ListStyle>
	</Style>
	<StyleMap id="msn_square4">
		<Pair>
			<key>normal</key>
			<styleUrl>#sn_square13</styleUrl>
		</Pair>
		<Pair>
			<key>highlight</key>
			<styleUrl>#sh_square6</styleUrl>
		</Pair>
	</StyleMap>
	<Style id="sh_square3">
		<IconStyle>
			<color>ff000080</color>
			<scale>1.4</scale>
			<Icon>
				<href>http://maps.google.com/mapfiles/kml/shapes/square.png</href>
			</Icon>
		</IconStyle>
		<LabelStyle>
			<color>00ffffff</color>
		</LabelStyle>
		<ListStyle>
		</ListStyle>
	</Style>
	<Style id="sn_square7">
		<IconStyle>
			<color>ff000080</color>
			<scale>1.2</scale>
			<Icon>
				<href>http://maps.google.com/mapfiles/kml/shapes/square.png</href>
			</Icon>
		</IconStyle>
		<LabelStyle>
			<color>00ffffff</color>
		</LabelStyle>
		<ListStyle>
		</ListStyle>
	</Style>
	<StyleMap id="msn_square5">
		<Pair>
			<key>normal</key>
			<styleUrl>#sn_square15</styleUrl>
		</Pair>
		<Pair>
			<key>highlight</key>
			<styleUrl>#sh_square12</styleUrl>
		</Pair>
	</StyleMap>
	<StyleMap id="msn_square6">
		<Pair>
			<key>normal</key>
			<styleUrl>#sn_square8</styleUrl>
		</Pair>
		<Pair>
			<key>highlight</key>
			<styleUrl>#sh_square21</styleUrl>
		</Pair>
	</StyleMap>
	<Style id="sh_square4">
		<IconStyle>
			<color>ff000080</color>
			<scale>1.4</scale>
			<Icon>
				<href>http://maps.google.com/mapfiles/kml/shapes/square.png</href>
			</Icon>
		</IconStyle>
		<LabelStyle>
			<color>00ffffff</color>
		</LabelStyle>
		<ListStyle>
		</ListStyle>
	</Style>
	<StyleMap id="msn_square7">
		<Pair>
			<key>normal</key>
			<styleUrl>#sn_square23</styleUrl>
		</Pair>
		<Pair>
			<key>highlight</key>
			<styleUrl>#sh_square1</styleUrl>
		</Pair>
	</StyleMap>
	<Style id="sn_square8">
		<IconStyle>
			<color>ff000080</color>
			<scale>1.2</scale>
			<Icon>
				<href>http://maps.google.com/mapfiles/kml/shapes/square.png</href>
			</Icon>
		</IconStyle>
		<LabelStyle>
			<color>00ffffff</color>
		</LabelStyle>
		<ListStyle>
		</ListStyle>
	</Style>
	<StyleMap id="msn_square8">
		<Pair>
			<key>normal</key>
			<styleUrl>#sn_square</styleUrl>
		</Pair>
		<Pair>
			<key>highlight</key>
			<styleUrl>#sh_square24</styleUrl>
		</Pair>
	</StyleMap>
	<Style id="sn_square9">
		<IconStyle>
			<color>ff000080</color>
			<scale>1.2</scale>
			<Icon>
				<href>http://maps.google.com/mapfiles/kml/shapes/square.png</href>
			</Icon>
		</IconStyle>
		<LabelStyle>
			<color>00ffffff</color>
		</LabelStyle>
		<ListStyle>
		</ListStyle>
	</Style>
	<StyleMap id="msn_square9">
		<Pair>
			<key>normal</key>
			<styleUrl>#sn_square18</styleUrl>
		</Pair>
		<Pair>
			<key>highlight</key>
			<styleUrl>#sh_square11</styleUrl>
		</Pair>
	</StyleMap>
	<Style id="sh_square5">
		<IconStyle>
			<color>ff000080</color>
			<scale>1.4</scale>
			<Icon>
				<href>http://maps.google.com/mapfiles/kml/shapes/square.png</href>
			</Icon>
		</IconStyle>
		<LabelStyle>
			<color>00ffffff</color>
		</LabelStyle>
		<ListStyle>
		</ListStyle>
	</Style>
	<Style id="sn_square10">
		<IconStyle>
			<color>ff000080</color>
			<scale>1.2</scale>
			<Icon>
				<href>http://maps.google.com/mapfiles/kml/shapes/square.png</href>
			</Icon>
		</IconStyle>
		<LabelStyle>
			<color>00ffffff</color>
		</LabelStyle>
		<ListStyle>
		</ListStyle>
	</Style>
	<StyleMap id="msn_square10">
		<Pair>
			<key>normal</key>
			<styleUrl>#sn_square22</styleUrl>
		</Pair>
		<Pair>
			<key>highlight</key>
			<styleUrl>#sh_square0</styleUrl>
		</Pair>
	</StyleMap>
	<StyleMap id="msn_square11">
		<Pair>
			<key>normal</key>
			<styleUrl>#sn_square17</styleUrl>
		</Pair>
		<Pair>
			<key>highlight</key>
			<styleUrl>#sh_square17</styleUrl>
		</Pair>
	</StyleMap>
	<StyleMap id="msn_square12">
		<Pair>
			<key>normal</key>
			<styleUrl>#sn_square24</styleUrl>
		</Pair>
		<Pair>
			<key>highlight</key>
			<styleUrl>#sh_square</styleUrl>
		</Pair>
	</StyleMap>
	<Style id="sh_square6">
		<IconStyle>
			<color>ff000080</color>
			<scale>1.4</scale>
			<Icon>
				<href>http://maps.google.com/mapfiles/kml/shapes/square.png</href>
			</Icon>
		</IconStyle>
		<LabelStyle>
			<color>00ffffff</color>
		</LabelStyle>
		<ListStyle>
		</ListStyle>
	</Style>
	<Style id="sh_square7">
		<IconStyle>
			<color>ff000080</color>
			<scale>1.4</scale>
			<Icon>
				<href>http://maps.google.com/mapfiles/kml/shapes/square.png</href>
			</Icon>
		</IconStyle>
		<LabelStyle>
			<color>00ffffff</color>
		</LabelStyle>
		<ListStyle>
		</ListStyle>
	</Style>
	<Style id="sh_square8">
		<IconStyle>
			<color>ff000080</color>
			<scale>1.4</scale>
			<Icon>
				<href>http://maps.google.com/mapfiles/kml/shapes/square.png</href>
			</Icon>
		</IconStyle>
		<LabelStyle>
			<color>00ffffff</color>
		</LabelStyle>
		<ListStyle>
		</ListStyle>
	</Style>
	<StyleMap id="msn_square13">
		<Pair>
			<key>normal</key>
			<styleUrl>#sn_square2</styleUrl>
		</Pair>
		<Pair>
			<key>highlight</key>
			<styleUrl>#sh_square3</styleUrl>
		</Pair>
	</StyleMap>
	<Style id="sn_square11">
		<IconStyle>
			<color>ff000080</color>
			<scale>1.2</scale>
			<Icon>
				<href>http://maps.google.com/mapfiles/kml/shapes/square.png</href>
			</Icon>
		</IconStyle>
		<LabelStyle>
			<color>00ffffff</color>
		</LabelStyle>
		<ListStyle>
		</ListStyle>
	</Style>
	<Style id="sn_square12">
		<IconStyle>
			<color>ff000080</color>
			<scale>1.2</scale>
			<Icon>
				<href>http://maps.google.com/mapfiles/kml/shapes/square.png</href>
			</Icon>
		</IconStyle>
		<LabelStyle>
			<color>00ffffff</color>
		</LabelStyle>
		<ListStyle>
		</ListStyle>
	</Style>
	<StyleMap id="msn_square14">
		<Pair>
			<key>normal</key>
			<styleUrl>#sn_square10</styleUrl>
		</Pair>
		<Pair>
			<key>highlight</key>
			<styleUrl>#sh_square22</styleUrl>
		</Pair>
	</StyleMap>
	<Style id="sh_square9">
		<IconStyle>
			<color>ff000080</color>
			<scale>1.4</scale>
			<Icon>
				<href>http://maps.google.com/mapfiles/kml/shapes/square.png</href>
			</Icon>
		</IconStyle>
		<LabelStyle>
			<color>00ffffff</color>
		</LabelStyle>
		<ListStyle>
		</ListStyle>
	</Style>
	<StyleMap id="msn_square15">
		<Pair>
			<key>normal</key>
			<styleUrl>#sn_square4</styleUrl>
		</Pair>
		<Pair>
			<key>highlight</key>
			<styleUrl>#sh_square8</styleUrl>
		</Pair>
	</StyleMap>
	<Style id="sh_square10">
		<IconStyle>
			<color>ff000080</color>
			<scale>1.4</scale>
			<Icon>
				<href>http://maps.google.com/mapfiles/kml/shapes/square.png</href>
			</Icon>
		</IconStyle>
		<LabelStyle>
			<color>00ffffff</color>
		</LabelStyle>
		<ListStyle>
		</ListStyle>
	</Style>
	<StyleMap id="msn_square16">
		<Pair>
			<key>normal</key>
			<styleUrl>#sn_square0</styleUrl>
		</Pair>
		<Pair>
			<key>highlight</key>
			<styleUrl>#sh_square19</styleUrl>
		</Pair>
	</StyleMap>
	<Style id="sh_square11">
		<IconStyle>
			<color>ff000080</color>
			<scale>1.4</scale>
			<Icon>
				<href>http://maps.google.com/mapfiles/kml/shapes/square.png</href>
			</Icon>
		</IconStyle>
		<LabelStyle>
			<color>00ffffff</color>
		</LabelStyle>
		<ListStyle>
		</ListStyle>
	</Style>
	<Style id="sh_square12">
		<IconStyle>
			<color>ff000080</color>
			<scale>1.4</scale>
			<Icon>
				<href>http://maps.google.com/mapfiles/kml/shapes/square.png</href>
			</Icon>
		</IconStyle>
		<LabelStyle>
			<color>00ffffff</color>
		</LabelStyle>
		<ListStyle>
		</ListStyle>
	</Style>
	<StyleMap id="msn_square17">
		<Pair>
			<key>normal</key>
			<styleUrl>#sn_square1</styleUrl>
		</Pair>
		<Pair>
			<key>highlight</key>
			<styleUrl>#sh_square7</styleUrl>
		</Pair>
	</StyleMap>
	<Style id="sh_square13">
		<IconStyle>
			<color>ff000080</color>
			<scale>1.4</scale>
			<Icon>
				<href>http://maps.google.com/mapfiles/kml/shapes/square.png</href>
			</Icon>
		</IconStyle>
		<LabelStyle>
			<color>00ffffff</color>
		</LabelStyle>
		<ListStyle>
		</ListStyle>
	</Style>
	<Style id="sh_square14">
		<IconStyle>
			<color>ff000080</color>
			<scale>1.4</scale>
			<Icon>
				<href>http://maps.google.com/mapfiles/kml/shapes/square.png</href>
			</Icon>
		</IconStyle>
		<LabelStyle>
			<color>00ffffff</color>
		</LabelStyle>
		<ListStyle>
		</ListStyle>
	</Style>
	<Style id="sh_square15">
		<IconStyle>
			<color>ff000080</color>
			<scale>1.4</scale>
			<Icon>
				<href>http://maps.google.com/mapfiles/kml/shapes/square.png</href>
			</Icon>
		</IconStyle>
		<LabelStyle>
			<color>00ffffff</color>
		</LabelStyle>
		<ListStyle>
		</ListStyle>
	</Style>
	<Style id="sh_square16">
		<IconStyle>
			<color>ff000080</color>
			<scale>1.4</scale>
			<Icon>
				<href>http://maps.google.com/mapfiles/kml/shapes/square.png</href>
			</Icon>
		</IconStyle>
		<LabelStyle>
			<color>00ffffff</color>
		</LabelStyle>
		<ListStyle>
		</ListStyle>
	</Style>
	<Style id="sn_square13">
		<IconStyle>
			<color>ff000080</color>
			<scale>1.2</scale>
			<Icon>
				<href>http://maps.google.com/mapfiles/kml/shapes/square.png</href>
			</Icon>
		</IconStyle>
		<LabelStyle>
			<color>00ffffff</color>
		</LabelStyle>
		<ListStyle>
		</ListStyle>
	</Style>
	<Style id="sh_square17">
		<IconStyle>
			<color>ff000080</color>
			<scale>1.4</scale>
			<Icon>
				<href>http://maps.google.com/mapfiles/kml/shapes/square.png</href>
			</Icon>
		</IconStyle>
		<LabelStyle>
			<color>00ffffff</color>
		</LabelStyle>
		<ListStyle>
		</ListStyle>
	</Style>
	<Style id="sn_square14">
		<IconStyle>
			<color>ff000080</color>
			<scale>1.2</scale>
			<Icon>
				<href>http://maps.google.com/mapfiles/kml/shapes/square.png</href>
			</Icon>
		</IconStyle>
		<LabelStyle>
			<color>00ffffff</color>
		</LabelStyle>
		<ListStyle>
		</ListStyle>
	</Style>
	<StyleMap id="msn_square18">
		<Pair>
			<key>normal</key>
			<styleUrl>#sn_square11</styleUrl>
		</Pair>
		<Pair>
			<key>highlight</key>
			<styleUrl>#sh_square16</styleUrl>
		</Pair>
	</StyleMap>
	<Style id="sn_square15">
		<IconStyle>
			<color>ff000080</color>
			<scale>1.2</scale>
			<Icon>
				<href>http://maps.google.com/mapfiles/kml/shapes/square.png</href>
			</Icon>
		</IconStyle>
		<LabelStyle>
			<color>00ffffff</color>
		</LabelStyle>
		<ListStyle>
		</ListStyle>
	</Style>
	<Style id="sh_square18">
		<IconStyle>
			<color>ff000080</color>
			<scale>1.4</scale>
			<Icon>
				<href>http://maps.google.com/mapfiles/kml/shapes/square.png</href>
			</Icon>
		</IconStyle>
		<LabelStyle>
			<color>00ffffff</color>
		</LabelStyle>
		<ListStyle>
		</ListStyle>
	</Style>
	<Style id="sn_square16">
		<IconStyle>
			<color>ff000080</color>
			<scale>1.2</scale>
			<Icon>
				<href>http://maps.google.com/mapfiles/kml/shapes/square.png</href>
			</Icon>
		</IconStyle>
		<LabelStyle>
			<color>00ffffff</color>
		</LabelStyle>
		<ListStyle>
		</ListStyle>
	</Style>
	<Style id="sn_square17">
		<IconStyle>
			<color>ff000080</color>
			<scale>1.2</scale>
			<Icon>
				<href>http://maps.google.com/mapfiles/kml/shapes/square.png</href>
			</Icon>
		</IconStyle>
		<LabelStyle>
			<color>00ffffff</color>
		</LabelStyle>
		<ListStyle>
		</ListStyle>
	</Style>
	<StyleMap id="msn_square19">
		<Pair>
			<key>normal</key>
			<styleUrl>#sn_square16</styleUrl>
		</Pair>
		<Pair>
			<key>highlight</key>
			<styleUrl>#sh_square4</styleUrl>
		</Pair>
	</StyleMap>
	<Style id="sn_square18">
		<IconStyle>
			<color>ff000080</color>
			<scale>1.2</scale>
			<Icon>
				<href>http://maps.google.com/mapfiles/kml/shapes/square.png</href>
			</Icon>
		</IconStyle>
		<LabelStyle>
			<color>00ffffff</color>
		</LabelStyle>
		<ListStyle>
		</ListStyle>
	</Style>
	<Style id="sh_square19">
		<IconStyle>
			<color>ff000080</color>
			<scale>1.4</scale>
			<Icon>
				<href>http://maps.google.com/mapfiles/kml/shapes/square.png</href>
			</Icon>
		</IconStyle>
		<LabelStyle>
			<color>00ffffff</color>
		</LabelStyle>
		<ListStyle>
		</ListStyle>
	</Style>
	<Style id="sh_square20">
		<IconStyle>
			<color>ff000080</color>
			<scale>1.4</scale>
			<Icon>
				<href>http://maps.google.com/mapfiles/kml/shapes/square.png</href>
			</Icon>
		</IconStyle>
		<LabelStyle>
			<color>00ffffff</color>
		</LabelStyle>
		<ListStyle>
		</ListStyle>
	</Style>
	<Style id="sh_square21">
		<IconStyle>
			<color>ff000080</color>
			<scale>1.4</scale>
			<Icon>
				<href>http://maps.google.com/mapfiles/kml/shapes/square.png</href>
			</Icon>
		</IconStyle>
		<LabelStyle>
			<color>00ffffff</color>
		</LabelStyle>
		<ListStyle>
		</ListStyle>
	</Style>
	<Style id="sn_square19">
		<IconStyle>
			<color>ff000080</color>
			<scale>1.2</scale>
			<Icon>
				<href>http://maps.google.com/mapfiles/kml/shapes/square.png</href>
			</Icon>
		</IconStyle>
		<LabelStyle>
			<color>00ffffff</color>
		</LabelStyle>
		<ListStyle>
		</ListStyle>
	</Style>
	<Style id="sn_square20">
		<IconStyle>
			<color>ff000080</color>
			<scale>1.2</scale>
			<Icon>
				<href>http://maps.google.com/mapfiles/kml/shapes/square.png</href>
			</Icon>
		</IconStyle>
		<LabelStyle>
			<color>00ffffff</color>
		</LabelStyle>
		<ListStyle>
		</ListStyle>
	</Style>
	<Style id="sh_square22">
		<IconStyle>
			<color>ff000080</color>
			<scale>1.4</scale>
			<Icon>
				<href>http://maps.google.com/mapfiles/kml/shapes/square.png</href>
			</Icon>
		</IconStyle>
		<LabelStyle>
			<color>00ffffff</color>
		</LabelStyle>
		<ListStyle>
		</ListStyle>
	</Style>
	<Style id="sn_square21">
		<IconStyle>
			<color>ff000080</color>
			<scale>1.2</scale>
			<Icon>
				<href>http://maps.google.com/mapfiles/kml/shapes/square.png</href>
			</Icon>
		</IconStyle>
		<LabelStyle>
			<color>00ffffff</color>
		</LabelStyle>
		<ListStyle>
		</ListStyle>
	</Style>
	<Style id="sn_square22">
		<IconStyle>
			<color>ff000080</color>
			<scale>1.2</scale>
			<Icon>
				<href>http://maps.google.com/mapfiles/kml/shapes/square.png</href>
			</Icon>
		</IconStyle>
		<LabelStyle>
			<color>00ffffff</color>
		</LabelStyle>
		<ListStyle>
		</ListStyle>
	</Style>
	<StyleMap id="msn_square20">
		<Pair>
			<key>normal</key>
			<styleUrl>#sn_square9</styleUrl>
		</Pair>
		<Pair>
			<key>highlight</key>
			<styleUrl>#sh_square10</styleUrl>
		</Pair>
	</StyleMap>
	<StyleMap id="msn_square21">
		<Pair>
			<key>normal</key>
			<styleUrl>#sn_square12</styleUrl>
		</Pair>
		<Pair>
			<key>highlight</key>
			<styleUrl>#sh_square20</styleUrl>
		</Pair>
	</StyleMap>
	<StyleMap id="msn_square22">
		<Pair>
			<key>normal</key>
			<styleUrl>#sn_square14</styleUrl>
		</Pair>
		<Pair>
			<key>highlight</key>
			<styleUrl>#sh_square18</styleUrl>
		</Pair>
	</StyleMap>
	<Style id="sn_square23">
		<IconStyle>
			<color>ff000080</color>
			<scale>1.2</scale>
			<Icon>
				<href>http://maps.google.com/mapfiles/kml/shapes/square.png</href>
			</Icon>
		</IconStyle>
		<LabelStyle>
			<color>00ffffff</color>
		</LabelStyle>
		<ListStyle>
		</ListStyle>
	</Style>
	<StyleMap id="msn_square23">
		<Pair>
			<key>normal</key>
			<styleUrl>#sn_square6</styleUrl>
		</Pair>
		<Pair>
			<key>highlight</key>
			<styleUrl>#sh_square2</styleUrl>
		</Pair>
	</StyleMap>
	<Style id="sh_square23">
		<IconStyle>
			<color>ff000080</color>
			<scale>1.4</scale>
			<Icon>
				<href>http://maps.google.com/mapfiles/kml/shapes/square.png</href>
			</Icon>
		</IconStyle>
		<LabelStyle>
			<color>00ffffff</color>
		</LabelStyle>
		<ListStyle>
		</ListStyle>
	</Style>
	<StyleMap id="msn_square24">
		<Pair>
			<key>normal</key>
			<styleUrl>#sn_square19</styleUrl>
		</Pair>
		<Pair>
			<key>highlight</key>
			<styleUrl>#sh_square14</styleUrl>
		</Pair>
	</StyleMap>
	<Style id="sh_square24">
		<IconStyle>
			<color>ff000080</color>
			<scale>1.4</scale>
			<Icon>
				<href>http://maps.google.com/mapfiles/kml/shapes/square.png</href>
			</Icon>
		</IconStyle>
		<LabelStyle>
			<color>00ffffff</color>
		</LabelStyle>
		<ListStyle>
		</ListStyle>
	</Style>
	<Style id="sn_square24">
		<IconStyle>
			<color>ff000080</color>
			<scale>1.2</scale>
			<Icon>
				<href>http://maps.google.com/mapfiles/kml/shapes/square.png</href>
			</Icon>
		</IconStyle>
		<LabelStyle>
			<color>00ffffff</color>
		</LabelStyle>
		<ListStyle>
		</ListStyle>
	</Style>
	<Folder>
		<name>Scatella oahuense</name>
		<Placemark>
			<name>JFI1916</name>
			<description>Palolo Falls</description>
			<LookAt>
				<longitude>-157.7803410129967</longitude>
				<latitude>21.31951163780366</latitude>
				<altitude>0</altitude>
				<heading>0.005212652505675777</heading>
				<tilt>0</tilt>
				<range>2771.871408510252</range>
				<altitudeMode>relativeToGround</altitudeMode>
				<gx:altitudeMode>relativeToSeaFloor</gx:altitudeMode>
			</LookAt>
			<styleUrl>#msn_square5</styleUrl>
			<Point>
				<coordinates>-157.7806782897822,21.32055930164559,0</coordinates>
			</Point>
		</Placemark>
		<Placemark>
			<name>JCB1916</name>
			<description>Lanihuli River</description>
			<LookAt>
				<longitude>-157.7496760012713</longitude>
				<latitude>21.30284300481895</latitude>
				<altitude>0</altitude>
				<heading>-4.618706091780876e-10</heading>
				<tilt>0</tilt>
				<range>999.9996555806883</range>
				<altitudeMode>relativeToGround</altitudeMode>
				<gx:altitudeMode>relativeToSeaFloor</gx:altitudeMode>
			</LookAt>
			<styleUrl>#msn_square8</styleUrl>
			<Point>
				<coordinates>-157.7496760012713,21.30284300481895,0</coordinates>
			</Point>
		</Placemark>
		<Placemark>
			<name>T1919</name>
			<description>Puu Nianiau</description>
			<LookAt>
				<longitude>-156.2453611126146</longitude>
				<latitude>20.77374287358038</latitude>
				<altitude>0</altitude>
				<heading>-0.001906360456837571</heading>
				<tilt>0</tilt>
				<range>1717.58778039433</range>
				<altitudeMode>relativeToGround</altitudeMode>
				<gx:altitudeMode>relativeToSeaFloor</gx:altitudeMode>
			</LookAt>
			<styleUrl>#msn_square15</styleUrl>
			<Point>
				<coordinates>-156.2451924724163,20.77484687187711,0</coordinates>
			</Point>
		</Placemark>
		<Placemark>
			<name>EHB1920</name>
			<description>Haipuaena</description>
			<LookAt>
				<longitude>-156.1663128807817</longitude>
				<latitude>20.86756057155917</latitude>
				<altitude>0</altitude>
				<heading>0.1061385306421521</heading>
				<tilt>0</tilt>
				<range>8196.205187624002</range>
				<altitudeMode>relativeToGround</altitudeMode>
				<gx:altitudeMode>relativeToSeaFloor</gx:altitudeMode>
			</LookAt>
			<styleUrl>#msn_square12</styleUrl>
			<Point>
				<coordinates>-156.1786882536159,20.86484073904916,0</coordinates>
			</Point>
		</Placemark>
		<Placemark>
			<name>OHS1924</name>
			<description>Niu</description>
			<LookAt>
				<longitude>-157.741967047031</longitude>
				<latitude>21.28729229579706</latitude>
				<altitude>0</altitude>
				<heading>0.002695918330915581</heading>
				<tilt>0</tilt>
				<range>3399.236007982003</range>
				<altitudeMode>relativeToGround</altitudeMode>
				<gx:altitudeMode>relativeToSeaFloor</gx:altitudeMode>
			</LookAt>
			<styleUrl>#msn_square2</styleUrl>
			<Point>
				<coordinates>-157.7416670400845,21.29716059528304,0</coordinates>
			</Point>
		</Placemark>
		<Placemark>
			<name>OHB1932</name>
			<description>Haleakala Crater</description>
			<LookAt>
				<longitude>-156.1920183041582</longitude>
				<latitude>20.73713750808218</latitude>
				<altitude>0</altitude>
				<heading>0.06083340532062392</heading>
				<tilt>0</tilt>
				<range>17224.28228654023</range>
				<altitudeMode>relativeToGround</altitudeMode>
				<gx:altitudeMode>relativeToSeaFloor</gx:altitudeMode>
			</LookAt>
			<styleUrl>#msn_square13</styleUrl>
			<Point>
				<coordinates>-156.2114117115927,20.75154654225883,0</coordinates>
			</Point>
		</Placemark>
		<Placemark>
			<name>OHB1934</name>
			<description>Castle Trail</description>
			<LookAt>
				<longitude>-157.8506111559572</longitude>
				<latitude>21.37873136387465</latitude>
				<altitude>0</altitude>
				<heading>-0.01344872569423176</heading>
				<tilt>0</tilt>
				<range>73516.31828875297</range>
				<altitudeMode>relativeToGround</altitudeMode>
				<gx:altitudeMode>relativeToSeaFloor</gx:altitudeMode>
			</LookAt>
			<styleUrl>#msn_square11</styleUrl>
			<Point>
				<coordinates>-157.8506111111111,21.37873136387465,0</coordinates>
			</Point>
		</Placemark>
		<Placemark>
			<name>FXW1936</name>
			<description>Honolulu</description>
			<LookAt>
				<longitude>-157.8688691756917</longitude>
				<latitude>21.33630062625237</latitude>
				<altitude>0</altitude>
				<heading>0.04203513054724264</heading>
				<tilt>0</tilt>
				<range>2307.518454435291</range>
				<altitudeMode>relativeToGround</altitudeMode>
				<gx:altitudeMode>relativeToSeaFloor</gx:altitudeMode>
			</LookAt>
			<styleUrl>#msn_square4</styleUrl>
			<Point>
				<coordinates>-157.8709175098458,21.33392789695704,0</coordinates>
			</Point>
		</Placemark>
		<Placemark>
			<name>FXW1936</name>
			<description>Mt Kaala</description>
			<LookAt>
				<longitude>-158.1414469956912</longitude>
				<latitude>21.50709692676828</latitude>
				<altitude>0</altitude>
				<heading>-0.0001654510585686096</heading>
				<tilt>0</tilt>
				<range>3211.434400233652</range>
				<altitudeMode>relativeToGround</altitudeMode>
				<gx:altitudeMode>relativeToSeaFloor</gx:altitudeMode>
			</LookAt>
			<styleUrl>#msn_square10</styleUrl>
			<Point>
				<coordinates>-158.1447874426021,21.5072655253737,0</coordinates>
			</Point>
		</Placemark>
		<Placemark>
			<name>FXW1936</name>
			<description>Manoa Valley</description>
			<LookAt>
				<longitude>-157.7915208016273</longitude>
				<latitude>21.33156040574348</latitude>
				<altitude>0</altitude>
				<heading>0.127441455524812</heading>
				<tilt>0</tilt>
				<range>4493.814898567623</range>
				<altitudeMode>relativeToGround</altitudeMode>
				<gx:altitudeMode>relativeToSeaFloor</gx:altitudeMode>
			</LookAt>
			<styleUrl>#msn_square6</styleUrl>
			<Point>
				<coordinates>-157.7968252119954,21.33638817398922,0</coordinates>
			</Point>
		</Placemark>
		<Placemark>
			<name>FXW1936</name>
			<description>Kaluanui Valley</description>
			<LookAt>
				<longitude>-157.9136112721923</longitude>
				<latitude>21.56522954173919</latitude>
				<altitude>0</altitude>
				<heading>-2.852320754517225e-07</heading>
				<tilt>0</tilt>
				<range>9713.086100891827</range>
				<altitudeMode>relativeToGround</altitudeMode>
				<gx:altitudeMode>relativeToSeaFloor</gx:altitudeMode>
			</LookAt>
			<styleUrl>#msn_square22</styleUrl>
			<Point>
				<coordinates>-157.9132248839841,21.57241406485093,0</coordinates>
			</Point>
		</Placemark>
		<Placemark>
			<name>FXW1936</name>
			<description>Waikane</description>
			<LookAt>
				<longitude>-157.8480659037259</longitude>
				<latitude>21.48378998329547</latitude>
				<altitude>0</altitude>
				<heading>3.525922526825999e-08</heading>
				<tilt>0</tilt>
				<range>8250.682151991599</range>
				<altitudeMode>relativeToGround</altitudeMode>
				<gx:altitudeMode>relativeToSeaFloor</gx:altitudeMode>
			</LookAt>
			<styleUrl>#msn_square24</styleUrl>
			<Point>
				<coordinates>-157.8678171391734,21.47747846353981,0</coordinates>
			</Point>
		</Placemark>
		<Placemark>
			<name>ECZ1937</name>
			<description>Mt Tantalus</description>
			<LookAt>
				<longitude>-157.8269767764991</longitude>
				<latitude>21.32337209568266</latitude>
				<altitude>0</altitude>
				<heading>-0.7957634395501313</heading>
				<tilt>0</tilt>
				<range>5947.855440216084</range>
				<altitudeMode>relativeToGround</altitudeMode>
				<gx:altitudeMode>relativeToSeaFloor</gx:altitudeMode>
			</LookAt>
			<styleUrl>#msn_square1</styleUrl>
			<Point>
				<coordinates>-157.8184539318942,21.33580264925799,0</coordinates>
			</Point>
		</Placemark>
		<Placemark>
			<name>FXW1937</name>
			<description>Mt Tantalus</description>
			<LookAt>
				<longitude>-157.8269767764991</longitude>
				<latitude>21.32337209568266</latitude>
				<altitude>0</altitude>
				<heading>-0.7957634395501313</heading>
				<tilt>0</tilt>
				<range>5947.855440216084</range>
				<altitudeMode>relativeToGround</altitudeMode>
				<gx:altitudeMode>relativeToSeaFloor</gx:altitudeMode>
			</LookAt>
			<styleUrl>#msn_square9</styleUrl>
			<Point>
				<coordinates>-157.8184539318942,21.33580264925799,0</coordinates>
			</Point>
		</Placemark>
		<Placemark>
			<name>WWW1945</name>
			<description>Manoa Valley</description>
			<LookAt>
				<longitude>-157.7915208016273</longitude>
				<latitude>21.33156040574348</latitude>
				<altitude>0</altitude>
				<heading>0.127441455524812</heading>
				<tilt>0</tilt>
				<range>4493.814898567623</range>
				<altitudeMode>relativeToGround</altitudeMode>
				<gx:altitudeMode>relativeToSeaFloor</gx:altitudeMode>
			</LookAt>
			<styleUrl>#msn_square21</styleUrl>
			<Point>
				<coordinates>-157.7968252119954,21.33638817398922,0</coordinates>
			</Point>
		</Placemark>
		<Placemark>
			<name>WWW1946</name>
			<description>Manoa Valley</description>
			<LookAt>
				<longitude>-157.7915208016273</longitude>
				<latitude>21.33156040574348</latitude>
				<altitude>0</altitude>
				<heading>0.127441455524812</heading>
				<tilt>0</tilt>
				<range>4493.814898567623</range>
				<altitudeMode>relativeToGround</altitudeMode>
				<gx:altitudeMode>relativeToSeaFloor</gx:altitudeMode>
			</LookAt>
			<styleUrl>#msn_square14</styleUrl>
			<Point>
				<coordinates>-157.7968252119954,21.33638817398922,0</coordinates>
			</Point>
		</Placemark>
		<Placemark>
			<name>YK1951</name>
			<description>Laulaupoe Gulch</description>
			<LookAt>
				<longitude>-157.7554381387612</longitude>
				<latitude>21.31270169815349</latitude>
				<altitude>0</altitude>
				<heading>1.389117323584758e-07</heading>
				<tilt>0</tilt>
				<range>4737.171409899905</range>
				<altitudeMode>relativeToGround</altitudeMode>
				<gx:altitudeMode>relativeToSeaFloor</gx:altitudeMode>
			</LookAt>
			<styleUrl>#msn_square23</styleUrl>
			<Point>
				<coordinates>-157.7557026843175,21.31446180838559,0</coordinates>
			</Point>
		</Placemark>
		<Placemark>
			<name>CPH1953</name>
			<description>Mt Kaala</description>
			<LookAt>
				<longitude>-158.1414469956912</longitude>
				<latitude>21.50709692676828</latitude>
				<altitude>0</altitude>
				<heading>-0.0001654510585686096</heading>
				<tilt>0</tilt>
				<range>3211.434400233652</range>
				<altitudeMode>relativeToGround</altitudeMode>
				<gx:altitudeMode>relativeToSeaFloor</gx:altitudeMode>
			</LookAt>
			<styleUrl>#msn_square19</styleUrl>
			<Point>
				<coordinates>-158.1447874426021,21.5072655253737,0</coordinates>
			</Point>
		</Placemark>
		<Placemark>
			<name>CPH1953</name>
			<description>Kuliouou</description>
			<LookAt>
				<longitude>-157.7217890002251</longitude>
				<latitude>21.31306999544806</latitude>
				<altitude>0</altitude>
				<heading>-8.183885250873775e-11</heading>
				<tilt>0</tilt>
				<range>1171.5454247018</range>
				<altitudeMode>relativeToGround</altitudeMode>
				<gx:altitudeMode>relativeToSeaFloor</gx:altitudeMode>
			</LookAt>
			<styleUrl>#msn_square3</styleUrl>
			<Point>
				<coordinates>-157.7254628279846,21.31493584944904,0</coordinates>
			</Point>
		</Placemark>
		<Placemark>
			<name>CPH1953</name>
			<description>Maunawili</description>
			<LookAt>
				<longitude>-157.7705560128097</longitude>
				<latitude>21.37277799922722</latitude>
				<altitude>0</altitude>
				<heading>-4.668345008694476e-09</heading>
				<tilt>0</tilt>
				<range>4884.867495986133</range>
				<altitudeMode>relativeToGround</altitudeMode>
				<gx:altitudeMode>relativeToSeaFloor</gx:altitudeMode>
			</LookAt>
			<styleUrl>#msn_square</styleUrl>
			<Point>
				<coordinates>-157.7705560128097,21.37277799922722,0</coordinates>
			</Point>
		</Placemark>
		<Placemark>
			<name>CAI1956</name>
			<description>Wailua</description>
			<LookAt>
				<longitude>-159.3377527322552</longitude>
				<latitude>22.05220495223776</latitude>
				<altitude>0</altitude>
				<heading>-2.384044179023261e-06</heading>
				<tilt>0</tilt>
				<range>3713.503456618078</range>
				<altitudeMode>relativeToGround</altitudeMode>
				<gx:altitudeMode>relativeToSeaFloor</gx:altitudeMode>
			</LookAt>
			<styleUrl>#msn_square18</styleUrl>
			<Point>
				<coordinates>-159.3421191345445,22.04907255620728,0</coordinates>
			</Point>
		</Placemark>
		<Placemark>
			<name>NLHK1958</name>
			<description>Ulupalakua</description>
			<LookAt>
				<longitude>-156.4074704998354</longitude>
				<latitude>20.63857450901966</latitude>
				<altitude>0</altitude>
				<heading>-0.01493574168336263</heading>
				<tilt>0</tilt>
				<range>15381.63940300796</range>
				<altitudeMode>relativeToGround</altitudeMode>
				<gx:altitudeMode>relativeToSeaFloor</gx:altitudeMode>
			</LookAt>
			<styleUrl>#msn_square16</styleUrl>
			<Point>
				<coordinates>-156.4008961668833,20.6468956680333,0</coordinates>
			</Point>
		</Placemark>
		<Placemark>
			<name>LWQ1961</name>
			<description>Head of Waipio Valley</description>
			<LookAt>
				<longitude>-155.6660624708195</longitude>
				<latitude>20.06599374299757</latitude>
				<altitude>0</altitude>
				<heading>-0.1334555096330003</heading>
				<tilt>0</tilt>
				<range>2101.114748589941</range>
				<altitudeMode>relativeToGround</altitudeMode>
				<gx:altitudeMode>relativeToSeaFloor</gx:altitudeMode>
			</LookAt>
			<styleUrl>#msn_square7</styleUrl>
			<Point>
				<coordinates>-155.6696388888889,20.07071388888889,0</coordinates>
			</Point>
		</Placemark>
		<Placemark>
			<name>NLHK1965</name>
			<description>Lanaihale</description>
			<LookAt>
				<longitude>-156.8666669906596</longitude>
				<latitude>20.8138890085486</latitude>
				<altitude>0</altitude>
				<heading>3.318967650368786e-09</heading>
				<tilt>0</tilt>
				<range>5439.836390770301</range>
				<altitudeMode>relativeToGround</altitudeMode>
				<gx:altitudeMode>relativeToSeaFloor</gx:altitudeMode>
			</LookAt>
			<styleUrl>#msn_square0</styleUrl>
			<Point>
				<coordinates>-156.8666669906596,20.8138890085486,0</coordinates>
			</Point>
		</Placemark>
		<Placemark>
			<name>RCAR1976</name>
			<description>Kaupo Gap</description>
			<LookAt>
				<longitude>-156.1307538160224</longitude>
				<latitude>20.68615999559809</latitude>
				<altitude>0</altitude>
				<heading>0.006768929370136922</heading>
				<tilt>0</tilt>
				<range>11575.31533913587</range>
				<altitudeMode>relativeToGround</altitudeMode>
				<gx:altitudeMode>relativeToSeaFloor</gx:altitudeMode>
			</LookAt>
			<styleUrl>#msn_square17</styleUrl>
			<Point>
				<coordinates>-156.1389559707026,20.69624902830454,0</coordinates>
			</Point>
		</Placemark>
		<Placemark>
			<name>WCG1980</name>
			<description>Kipahulu Valley, Ride near Greensword Bog</description>
			<LookAt>
				<longitude>-156.0593840498339</longitude>
				<latitude>20.69524648827688</latitude>
				<altitude>0</altitude>
				<heading>0.01091419827480987</heading>
				<tilt>0</tilt>
				<range>9786.73514149461</range>
				<altitudeMode>relativeToGround</altitudeMode>
				<gx:altitudeMode>relativeToSeaFloor</gx:altitudeMode>
			</LookAt>
			<styleUrl>#msn_square20</styleUrl>
			<Point>
				<coordinates>-156.0675776822281,20.70671239210694,0</coordinates>
			</Point>
		</Placemark>
	</Folder>
</Document>
</kml>
