# Supplementary material for: Studies in Hawaiian Diptera II: New Distributional Records for Endemic Scatella (Ephydridae)
Source: Biodivers Data J. 2014 Aug 18;(2):e1110. doi: 10.3897/BDJ.2.e1110 (PMC4152826; doi:10.3897/BDJ.2.e1110)
Supplement: Supplementary material 13 — Distribution of Scatella warreni [file biodiversity_data_journal-2-e1110-s013.kml]

<?xml version="1.0" encoding="UTF-8"?>
<kml xmlns="http://www.opengis.net/kml/2.2" xmlns:gx="http://www.google.com/kml/ext/2.2" xmlns:kml="http://www.opengis.net/kml/2.2" xmlns:atom="http://www.w3.org/2005/Atom">
<Document>
	<name>S_warreni.kml</name>
	<Style id="sn_shaded_dot">
		<IconStyle>
			<color>ff000080</color>
			<scale>1.2</scale>
			<Icon>
				<href>http://maps.google.com/mapfiles/kml/shapes/shaded_dot.png</href>
			</Icon>
		</IconStyle>
		<LabelStyle>
			<color>00ffffff</color>
		</LabelStyle>
		<ListStyle>
		</ListStyle>
	</Style>
	<StyleMap id="msn_shaded_dot">
		<Pair>
			<key>normal</key>
			<styleUrl>#sn_shaded_dot17</styleUrl>
		</Pair>
		<Pair>
			<key>highlight</key>
			<styleUrl>#sh_shaded_dot14</styleUrl>
		</Pair>
	</StyleMap>
	<Style id="sh_shaded_dot07">
		<IconStyle>
			<color>ff000080</color>
			<scale>1.4</scale>
			<Icon>
				<href>http://maps.google.com/mapfiles/kml/shapes/shaded_dot.png</href>
			</Icon>
		</IconStyle>
		<LabelStyle>
			<color>00ffffff</color>
		</LabelStyle>
	</Style>
	<StyleMap id="msn_shaded_dot0">
		<Pair>
			<key>normal</key>
			<styleUrl>#sn_shaded_dot20</styleUrl>
		</Pair>
		<Pair>
			<key>highlight</key>
			<styleUrl>#sh_shaded_dot21</styleUrl>
		</Pair>
	</StyleMap>
	<StyleMap id="msn_shaded_dot1">
		<Pair>
			<key>normal</key>
			<styleUrl>#sn_shaded_dot3</styleUrl>
		</Pair>
		<Pair>
			<key>highlight</key>
			<styleUrl>#sh_shaded_dot17</styleUrl>
		</Pair>
	</StyleMap>
	<Style id="sh_shaded_dot">
		<IconStyle>
			<color>ff000080</color>
			<scale>1.4</scale>
			<Icon>
				<href>http://maps.google.com/mapfiles/kml/shapes/shaded_dot.png</href>
			</Icon>
		</IconStyle>
		<LabelStyle>
			<color>00ffffff</color>
		</LabelStyle>
		<ListStyle>
		</ListStyle>
	</Style>
	<Style id="sh_shaded_dot0">
		<IconStyle>
			<color>ff000080</color>
			<scale>1.4</scale>
			<Icon>
				<href>http://maps.google.com/mapfiles/kml/shapes/shaded_dot.png</href>
			</Icon>
		</IconStyle>
		<LabelStyle>
			<color>00ffffff</color>
		</LabelStyle>
	</Style>
	<Style id="sh_shaded_dot1">
		<IconStyle>
			<color>ff000080</color>
			<scale>1.4</scale>
			<Icon>
				<href>http://maps.google.com/mapfiles/kml/shapes/shaded_dot.png</href>
			</Icon>
		</IconStyle>
		<LabelStyle>
			<color>00ffffff</color>
		</LabelStyle>
		<ListStyle>
		</ListStyle>
	</Style>
	<Style id="sn_shaded_dot0">
		<IconStyle>
			<color>ff000080</color>
			<scale>1.2</scale>
			<Icon>
				<href>http://maps.google.com/mapfiles/kml/shapes/shaded_dot.png</href>
			</Icon>
		</IconStyle>
		<LabelStyle>
			<color>00ffffff</color>
		</LabelStyle>
	</Style>
	<Style id="sn_shaded_dot1">
		<IconStyle>
			<color>ff000080</color>
			<scale>1.2</scale>
			<Icon>
				<href>http://maps.google.com/mapfiles/kml/shapes/shaded_dot.png</href>
			</Icon>
		</IconStyle>
		<LabelStyle>
			<color>00ffffff</color>
		</LabelStyle>
	</Style>
	<Style id="sh_shaded_dot2">
		<IconStyle>
			<color>ff000080</color>
			<scale>1.4</scale>
			<Icon>
				<href>http://maps.google.com/mapfiles/kml/shapes/shaded_dot.png</href>
			</Icon>
		</IconStyle>
		<LabelStyle>
			<color>00ffffff</color>
		</LabelStyle>
	</Style>
	<StyleMap id="msn_shaded_dot2">
		<Pair>
			<key>normal</key>
			<styleUrl>#sn_shaded_dot22</styleUrl>
		</Pair>
		<Pair>
			<key>highlight</key>
			<styleUrl>#sh_shaded_dot8</styleUrl>
		</Pair>
	</StyleMap>
	<Style id="sh_shaded_dot3">
		<IconStyle>
			<color>ff000080</color>
			<scale>1.4</scale>
			<Icon>
				<href>http://maps.google.com/mapfiles/kml/shapes/shaded_dot.png</href>
			</Icon>
		</IconStyle>
		<LabelStyle>
			<color>00ffffff</color>
		</LabelStyle>
	</Style>
	<StyleMap id="msn_shaded_dot3">
		<Pair>
			<key>normal</key>
			<styleUrl>#sn_shaded_dot18</styleUrl>
		</Pair>
		<Pair>
			<key>highlight</key>
			<styleUrl>#sh_shaded_dot1</styleUrl>
		</Pair>
	</StyleMap>
	<StyleMap id="msn_shaded_dot30">
		<Pair>
			<key>normal</key>
			<styleUrl>#sn_shaded_dot24</styleUrl>
		</Pair>
		<Pair>
			<key>highlight</key>
			<styleUrl>#sh_shaded_dot50</styleUrl>
		</Pair>
	</StyleMap>
	<Style id="sn_shaded_dot2">
		<IconStyle>
			<color>ff000080</color>
			<scale>1.2</scale>
			<Icon>
				<href>http://maps.google.com/mapfiles/kml/shapes/shaded_dot.png</href>
			</Icon>
		</IconStyle>
		<LabelStyle>
			<color>00ffffff</color>
		</LabelStyle>
	</Style>
	<Style id="sh_shaded_dot4">
		<IconStyle>
			<color>ff000080</color>
			<scale>1.4</scale>
			<Icon>
				<href>http://maps.google.com/mapfiles/kml/shapes/shaded_dot.png</href>
			</Icon>
		</IconStyle>
		<LabelStyle>
			<color>00ffffff</color>
		</LabelStyle>
	</Style>
	<StyleMap id="msn_shaded_dot31">
		<Pair>
			<key>normal</key>
			<styleUrl>#sn_shaded_dot25</styleUrl>
		</Pair>
		<Pair>
			<key>highlight</key>
			<styleUrl>#sh_shaded_dot120</styleUrl>
		</Pair>
	</StyleMap>
	<Style id="sh_shaded_dot5">
		<IconStyle>
			<color>ff000080</color>
			<scale>1.4</scale>
			<Icon>
				<href>http://maps.google.com/mapfiles/kml/shapes/shaded_dot.png</href>
			</Icon>
		</IconStyle>
		<LabelStyle>
			<color>00ffffff</color>
		</LabelStyle>
	</Style>
	<Style id="sh_shaded_dot6">
		<IconStyle>
			<color>ff000080</color>
			<scale>1.4</scale>
			<Icon>
				<href>http://maps.google.com/mapfiles/kml/shapes/shaded_dot.png</href>
			</Icon>
		</IconStyle>
		<LabelStyle>
			<color>00ffffff</color>
		</LabelStyle>
	</Style>
	<Style id="sn_shaded_dot3">
		<IconStyle>
			<color>ff000080</color>
			<scale>1.2</scale>
			<Icon>
				<href>http://maps.google.com/mapfiles/kml/shapes/shaded_dot.png</href>
			</Icon>
		</IconStyle>
		<LabelStyle>
			<color>00ffffff</color>
		</LabelStyle>
		<ListStyle>
		</ListStyle>
	</Style>
	<Style id="sn_shaded_dot4">
		<IconStyle>
			<color>ff000080</color>
			<scale>1.2</scale>
			<Icon>
				<href>http://maps.google.com/mapfiles/kml/shapes/shaded_dot.png</href>
			</Icon>
		</IconStyle>
		<LabelStyle>
			<color>00ffffff</color>
		</LabelStyle>
		<ListStyle>
		</ListStyle>
	</Style>
	<Style id="sh_shaded_dot57">
		<IconStyle>
			<color>ff000080</color>
			<scale>1.4</scale>
			<Icon>
				<href>http://maps.google.com/mapfiles/kml/shapes/shaded_dot.png</href>
			</Icon>
		</IconStyle>
		<LabelStyle>
			<color>00ffffff</color>
		</LabelStyle>
	</Style>
	<Style id="sh_shaded_dot7">
		<IconStyle>
			<color>ff000080</color>
			<scale>1.4</scale>
			<Icon>
				<href>http://maps.google.com/mapfiles/kml/shapes/shaded_dot.png</href>
			</Icon>
		</IconStyle>
		<LabelStyle>
			<color>00ffffff</color>
		</LabelStyle>
		<ListStyle>
		</ListStyle>
	</Style>
	<Style id="sh_shaded_dot50">
		<IconStyle>
			<color>ff000080</color>
			<scale>1.4</scale>
			<Icon>
				<href>http://maps.google.com/mapfiles/kml/shapes/shaded_dot.png</href>
			</Icon>
		</IconStyle>
		<LabelStyle>
			<color>00ffffff</color>
		</LabelStyle>
	</Style>
	<Style id="sh_shaded_dot8">
		<IconStyle>
			<color>ff000080</color>
			<scale>1.4</scale>
			<Icon>
				<href>http://maps.google.com/mapfiles/kml/shapes/shaded_dot.png</href>
			</Icon>
		</IconStyle>
		<LabelStyle>
			<color>00ffffff</color>
		</LabelStyle>
	</Style>
	<Style id="sh_shaded_dot42">
		<IconStyle>
			<color>ff000080</color>
			<scale>1.4</scale>
			<Icon>
				<href>http://maps.google.com/mapfiles/kml/shapes/shaded_dot.png</href>
			</Icon>
		</IconStyle>
		<LabelStyle>
			<color>00ffffff</color>
		</LabelStyle>
	</Style>
	<Style id="sh_shaded_dot9">
		<IconStyle>
			<color>ff000080</color>
			<scale>1.4</scale>
			<Icon>
				<href>http://maps.google.com/mapfiles/kml/shapes/shaded_dot.png</href>
			</Icon>
		</IconStyle>
		<LabelStyle>
			<color>00ffffff</color>
		</LabelStyle>
	</Style>
	<Style id="sh_shaded_dot10">
		<IconStyle>
			<color>ff000080</color>
			<scale>1.4</scale>
			<Icon>
				<href>http://maps.google.com/mapfiles/kml/shapes/shaded_dot.png</href>
			</Icon>
		</IconStyle>
		<LabelStyle>
			<color>00ffffff</color>
		</LabelStyle>
		<ListStyle>
		</ListStyle>
	</Style>
	<Style id="sn_shaded_dot5">
		<IconStyle>
			<color>ff000080</color>
			<scale>1.2</scale>
			<Icon>
				<href>http://maps.google.com/mapfiles/kml/shapes/shaded_dot.png</href>
			</Icon>
		</IconStyle>
		<LabelStyle>
			<color>00ffffff</color>
		</LabelStyle>
	</Style>
	<Style id="sh_shaded_dot11">
		<IconStyle>
			<color>ff000080</color>
			<scale>1.4</scale>
			<Icon>
				<href>http://maps.google.com/mapfiles/kml/shapes/shaded_dot.png</href>
			</Icon>
		</IconStyle>
		<LabelStyle>
			<color>00ffffff</color>
		</LabelStyle>
		<ListStyle>
		</ListStyle>
	</Style>
	<Style id="sh_shaded_dot12">
		<IconStyle>
			<color>ff000080</color>
			<scale>1.4</scale>
			<Icon>
				<href>http://maps.google.com/mapfiles/kml/shapes/shaded_dot.png</href>
			</Icon>
		</IconStyle>
		<LabelStyle>
			<color>00ffffff</color>
		</LabelStyle>
		<ListStyle>
		</ListStyle>
	</Style>
	<Style id="sh_shaded_dot13">
		<IconStyle>
			<color>ff000080</color>
			<scale>1.4</scale>
			<Icon>
				<href>http://maps.google.com/mapfiles/kml/shapes/shaded_dot.png</href>
			</Icon>
		</IconStyle>
		<LabelStyle>
			<color>00ffffff</color>
		</LabelStyle>
		<ListStyle>
		</ListStyle>
	</Style>
	<StyleMap id="msn_shaded_dot4">
		<Pair>
			<key>normal</key>
			<styleUrl>#sn_shaded_dot15</styleUrl>
		</Pair>
		<Pair>
			<key>highlight</key>
			<styleUrl>#sh_shaded_dot11</styleUrl>
		</Pair>
	</StyleMap>
	<StyleMap id="msn_shaded_dot5">
		<Pair>
			<key>normal</key>
			<styleUrl>#sn_shaded_dot6</styleUrl>
		</Pair>
		<Pair>
			<key>highlight</key>
			<styleUrl>#sh_shaded_dot12</styleUrl>
		</Pair>
	</StyleMap>
	<Style id="sh_shaded_dot14">
		<IconStyle>
			<color>ff000080</color>
			<scale>1.4</scale>
			<Icon>
				<href>http://maps.google.com/mapfiles/kml/shapes/shaded_dot.png</href>
			</Icon>
		</IconStyle>
		<LabelStyle>
			<color>00ffffff</color>
		</LabelStyle>
	</Style>
	<Style id="sn_shaded_dot34">
		<IconStyle>
			<color>ff000080</color>
			<scale>1.2</scale>
			<Icon>
				<href>http://maps.google.com/mapfiles/kml/shapes/shaded_dot.png</href>
			</Icon>
		</IconStyle>
		<LabelStyle>
			<color>00ffffff</color>
		</LabelStyle>
	</Style>
	<Style id="sn_shaded_dot6">
		<IconStyle>
			<color>ff000080</color>
			<scale>1.2</scale>
			<Icon>
				<href>http://maps.google.com/mapfiles/kml/shapes/shaded_dot.png</href>
			</Icon>
		</IconStyle>
		<LabelStyle>
			<color>00ffffff</color>
		</LabelStyle>
		<ListStyle>
		</ListStyle>
	</Style>
	<StyleMap id="msn_shaded_dot6">
		<Pair>
			<key>normal</key>
			<styleUrl>#sn_shaded_dot14</styleUrl>
		</Pair>
		<Pair>
			<key>highlight</key>
			<styleUrl>#sh_shaded_dot6</styleUrl>
		</Pair>
	</StyleMap>
	<Style id="sn_shaded_dot7">
		<IconStyle>
			<color>ff000080</color>
			<scale>1.2</scale>
			<Icon>
				<href>http://maps.google.com/mapfiles/kml/shapes/shaded_dot.png</href>
			</Icon>
		</IconStyle>
		<LabelStyle>
			<color>00ffffff</color>
		</LabelStyle>
		<ListStyle>
		</ListStyle>
	</Style>
	<Style id="sn_shaded_dot60">
		<IconStyle>
			<color>ff000080</color>
			<scale>1.2</scale>
			<Icon>
				<href>http://maps.google.com/mapfiles/kml/shapes/shaded_dot.png</href>
			</Icon>
		</IconStyle>
		<LabelStyle>
			<color>00ffffff</color>
		</LabelStyle>
	</Style>
	<Style id="sh_shaded_dot120">
		<IconStyle>
			<color>ff000080</color>
			<scale>1.4</scale>
			<Icon>
				<href>http://maps.google.com/mapfiles/kml/shapes/shaded_dot.png</href>
			</Icon>
		</IconStyle>
		<LabelStyle>
			<color>00ffffff</color>
		</LabelStyle>
	</Style>
	<Style id="sn_shaded_dot8">
		<IconStyle>
			<color>ff000080</color>
			<scale>1.2</scale>
			<Icon>
				<href>http://maps.google.com/mapfiles/kml/shapes/shaded_dot.png</href>
			</Icon>
		</IconStyle>
		<LabelStyle>
			<color>00ffffff</color>
		</LabelStyle>
		<ListStyle>
		</ListStyle>
	</Style>
	<Style id="sh_shaded_dot15">
		<IconStyle>
			<color>ff000080</color>
			<scale>1.4</scale>
			<Icon>
				<href>http://maps.google.com/mapfiles/kml/shapes/shaded_dot.png</href>
			</Icon>
		</IconStyle>
		<LabelStyle>
			<color>00ffffff</color>
		</LabelStyle>
		<ListStyle>
		</ListStyle>
	</Style>
	<Style id="sh_shaded_dot16">
		<IconStyle>
			<color>ff000080</color>
			<scale>1.4</scale>
			<Icon>
				<href>http://maps.google.com/mapfiles/kml/shapes/shaded_dot.png</href>
			</Icon>
		</IconStyle>
		<LabelStyle>
			<color>00ffffff</color>
		</LabelStyle>
	</Style>
	<Style id="sh_shaded_dot17">
		<IconStyle>
			<color>ff000080</color>
			<scale>1.4</scale>
			<Icon>
				<href>http://maps.google.com/mapfiles/kml/shapes/shaded_dot.png</href>
			</Icon>
		</IconStyle>
		<LabelStyle>
			<color>00ffffff</color>
		</LabelStyle>
		<ListStyle>
		</ListStyle>
	</Style>
	<StyleMap id="msn_shaded_dot7">
		<Pair>
			<key>normal</key>
			<styleUrl>#sn_shaded_dot19</styleUrl>
		</Pair>
		<Pair>
			<key>highlight</key>
			<styleUrl>#sh_shaded_dot18</styleUrl>
		</Pair>
	</StyleMap>
	<Style id="sn_shaded_dot9">
		<IconStyle>
			<color>ff000080</color>
			<scale>1.2</scale>
			<Icon>
				<href>http://maps.google.com/mapfiles/kml/shapes/shaded_dot.png</href>
			</Icon>
		</IconStyle>
		<LabelStyle>
			<color>00ffffff</color>
		</LabelStyle>
	</Style>
	<Style id="sn_shaded_dot10">
		<IconStyle>
			<color>ff000080</color>
			<scale>1.2</scale>
			<Icon>
				<href>http://maps.google.com/mapfiles/kml/shapes/shaded_dot.png</href>
			</Icon>
		</IconStyle>
		<LabelStyle>
			<color>00ffffff</color>
		</LabelStyle>
	</Style>
	<Style id="sn_shaded_dot11">
		<IconStyle>
			<color>ff000080</color>
			<scale>1.2</scale>
			<Icon>
				<href>http://maps.google.com/mapfiles/kml/shapes/shaded_dot.png</href>
			</Icon>
		</IconStyle>
		<LabelStyle>
			<color>00ffffff</color>
		</LabelStyle>
		<ListStyle>
		</ListStyle>
	</Style>
	<StyleMap id="msn_shaded_dot8">
		<Pair>
			<key>normal</key>
			<styleUrl>#sn_shaded_dot</styleUrl>
		</Pair>
		<Pair>
			<key>highlight</key>
			<styleUrl>#sh_shaded_dot10</styleUrl>
		</Pair>
	</StyleMap>
	<Style id="sn_shaded_dot33">
		<IconStyle>
			<color>ff000080</color>
			<scale>1.2</scale>
			<Icon>
				<href>http://maps.google.com/mapfiles/kml/shapes/shaded_dot.png</href>
			</Icon>
		</IconStyle>
		<LabelStyle>
			<color>00ffffff</color>
		</LabelStyle>
	</Style>
	<Style id="sn_shaded_dot12">
		<IconStyle>
			<color>ff000080</color>
			<scale>1.2</scale>
			<Icon>
				<href>http://maps.google.com/mapfiles/kml/shapes/shaded_dot.png</href>
			</Icon>
		</IconStyle>
		<LabelStyle>
			<color>00ffffff</color>
		</LabelStyle>
		<ListStyle>
		</ListStyle>
	</Style>
	<Style id="sn_shaded_dot13">
		<IconStyle>
			<color>ff000080</color>
			<scale>1.2</scale>
			<Icon>
				<href>http://maps.google.com/mapfiles/kml/shapes/shaded_dot.png</href>
			</Icon>
		</IconStyle>
		<LabelStyle>
			<color>00ffffff</color>
		</LabelStyle>
	</Style>
	<StyleMap id="msn_shaded_dot9">
		<Pair>
			<key>normal</key>
			<styleUrl>#sn_shaded_dot28</styleUrl>
		</Pair>
		<Pair>
			<key>highlight</key>
			<styleUrl>#sh_shaded_dot13</styleUrl>
		</Pair>
	</StyleMap>
	<StyleMap id="msn_shaded_dot10">
		<Pair>
			<key>normal</key>
			<styleUrl>#sn_shaded_dot12</styleUrl>
		</Pair>
		<Pair>
			<key>highlight</key>
			<styleUrl>#sh_shaded_dot25</styleUrl>
		</Pair>
	</StyleMap>
	<StyleMap id="msn_shaded_dot11">
		<Pair>
			<key>normal</key>
			<styleUrl>#sn_shaded_dot30</styleUrl>
		</Pair>
		<Pair>
			<key>highlight</key>
			<styleUrl>#sh_shaded_dot24</styleUrl>
		</Pair>
	</StyleMap>
	<Style id="sh_shaded_dot18">
		<IconStyle>
			<color>ff000080</color>
			<scale>1.4</scale>
			<Icon>
				<href>http://maps.google.com/mapfiles/kml/shapes/shaded_dot.png</href>
			</Icon>
		</IconStyle>
		<LabelStyle>
			<color>00ffffff</color>
		</LabelStyle>
		<ListStyle>
		</ListStyle>
	</Style>
	<Style id="sn_shaded_dot14">
		<IconStyle>
			<color>ff000080</color>
			<scale>1.2</scale>
			<Icon>
				<href>http://maps.google.com/mapfiles/kml/shapes/shaded_dot.png</href>
			</Icon>
		</IconStyle>
		<LabelStyle>
			<color>00ffffff</color>
		</LabelStyle>
	</Style>
	<Style id="sh_shaded_dot19">
		<IconStyle>
			<color>ff000080</color>
			<scale>1.4</scale>
			<Icon>
				<href>http://maps.google.com/mapfiles/kml/shapes/shaded_dot.png</href>
			</Icon>
		</IconStyle>
		<LabelStyle>
			<color>00ffffff</color>
		</LabelStyle>
		<ListStyle>
		</ListStyle>
	</Style>
	<Style id="sn_shaded_dot15">
		<IconStyle>
			<color>ff000080</color>
			<scale>1.2</scale>
			<Icon>
				<href>http://maps.google.com/mapfiles/kml/shapes/shaded_dot.png</href>
			</Icon>
		</IconStyle>
		<LabelStyle>
			<color>00ffffff</color>
		</LabelStyle>
		<ListStyle>
		</ListStyle>
	</Style>
	<StyleMap id="msn_shaded_dot12">
		<Pair>
			<key>normal</key>
			<styleUrl>#sn_shaded_dot5</styleUrl>
		</Pair>
		<Pair>
			<key>highlight</key>
			<styleUrl>#sh_shaded_dot20</styleUrl>
		</Pair>
	</StyleMap>
	<StyleMap id="msn_shaded_dot13">
		<Pair>
			<key>normal</key>
			<styleUrl>#sn_shaded_dot32</styleUrl>
		</Pair>
		<Pair>
			<key>highlight</key>
			<styleUrl>#sh_shaded_dot26</styleUrl>
		</Pair>
	</StyleMap>
	<Style id="sn_shaded_dot16">
		<IconStyle>
			<color>ff000080</color>
			<scale>1.2</scale>
			<Icon>
				<href>http://maps.google.com/mapfiles/kml/shapes/shaded_dot.png</href>
			</Icon>
		</IconStyle>
		<LabelStyle>
			<color>00ffffff</color>
		</LabelStyle>
	</Style>
	<Style id="sn_shaded_dot25">
		<IconStyle>
			<color>ff000080</color>
			<scale>1.2</scale>
			<Icon>
				<href>http://maps.google.com/mapfiles/kml/shapes/shaded_dot.png</href>
			</Icon>
		</IconStyle>
		<LabelStyle>
			<color>00ffffff</color>
		</LabelStyle>
	</Style>
	<Style id="sh_shaded_dot20">
		<IconStyle>
			<color>ff000080</color>
			<scale>1.4</scale>
			<Icon>
				<href>http://maps.google.com/mapfiles/kml/shapes/shaded_dot.png</href>
			</Icon>
		</IconStyle>
		<LabelStyle>
			<color>00ffffff</color>
		</LabelStyle>
	</Style>
	<StyleMap id="msn_shaded_dot14">
		<Pair>
			<key>normal</key>
			<styleUrl>#sn_shaded_dot31</styleUrl>
		</Pair>
		<Pair>
			<key>highlight</key>
			<styleUrl>#sh_shaded_dot27</styleUrl>
		</Pair>
	</StyleMap>
	<StyleMap id="msn_shaded_dot28">
		<Pair>
			<key>normal</key>
			<styleUrl>#sn_shaded_dot26</styleUrl>
		</Pair>
		<Pair>
			<key>highlight</key>
			<styleUrl>#sh_shaded_dot42</styleUrl>
		</Pair>
	</StyleMap>
	<StyleMap id="msn_shaded_dot15">
		<Pair>
			<key>normal</key>
			<styleUrl>#sn_shaded_dot2</styleUrl>
		</Pair>
		<Pair>
			<key>highlight</key>
			<styleUrl>#sh_shaded_dot0</styleUrl>
		</Pair>
	</StyleMap>
	<StyleMap id="msn_shaded_dot312">
		<Pair>
			<key>normal</key>
			<styleUrl>#sn_shaded_dot60</styleUrl>
		</Pair>
		<Pair>
			<key>highlight</key>
			<styleUrl>#sh_shaded_dot07</styleUrl>
		</Pair>
	</StyleMap>
	<Style id="sh_shaded_dot21">
		<IconStyle>
			<color>ff000080</color>
			<scale>1.4</scale>
			<Icon>
				<href>http://maps.google.com/mapfiles/kml/shapes/shaded_dot.png</href>
			</Icon>
		</IconStyle>
		<LabelStyle>
			<color>00ffffff</color>
		</LabelStyle>
	</Style>
	<StyleMap id="msn_shaded_dot29">
		<Pair>
			<key>normal</key>
			<styleUrl>#sn_shaded_dot150</styleUrl>
		</Pair>
		<Pair>
			<key>highlight</key>
			<styleUrl>#sh_shaded_dot44</styleUrl>
		</Pair>
	</StyleMap>
	<Style id="sh_shaded_dot22">
		<IconStyle>
			<color>ff000080</color>
			<scale>1.4</scale>
			<Icon>
				<href>http://maps.google.com/mapfiles/kml/shapes/shaded_dot.png</href>
			</Icon>
		</IconStyle>
		<LabelStyle>
			<color>00ffffff</color>
		</LabelStyle>
	</Style>
	<StyleMap id="msn_shaded_dot16">
		<Pair>
			<key>normal</key>
			<styleUrl>#sn_shaded_dot16</styleUrl>
		</Pair>
		<Pair>
			<key>highlight</key>
			<styleUrl>#sh_shaded_dot22</styleUrl>
		</Pair>
	</StyleMap>
	<Style id="sh_shaded_dot23">
		<IconStyle>
			<color>ff000080</color>
			<scale>1.4</scale>
			<Icon>
				<href>http://maps.google.com/mapfiles/kml/shapes/shaded_dot.png</href>
			</Icon>
		</IconStyle>
		<LabelStyle>
			<color>00ffffff</color>
		</LabelStyle>
		<ListStyle>
		</ListStyle>
	</Style>
	<Style id="sh_shaded_dot24">
		<IconStyle>
			<color>ff000080</color>
			<scale>1.4</scale>
			<Icon>
				<href>http://maps.google.com/mapfiles/kml/shapes/shaded_dot.png</href>
			</Icon>
		</IconStyle>
		<LabelStyle>
			<color>00ffffff</color>
		</LabelStyle>
	</Style>
	<Style id="sh_shaded_dot25">
		<IconStyle>
			<color>ff000080</color>
			<scale>1.4</scale>
			<Icon>
				<href>http://maps.google.com/mapfiles/kml/shapes/shaded_dot.png</href>
			</Icon>
		</IconStyle>
		<LabelStyle>
			<color>00ffffff</color>
		</LabelStyle>
		<ListStyle>
		</ListStyle>
	</Style>
	<StyleMap id="msn_shaded_dot17">
		<Pair>
			<key>normal</key>
			<styleUrl>#sn_shaded_dot21</styleUrl>
		</Pair>
		<Pair>
			<key>highlight</key>
			<styleUrl>#sh_shaded_dot4</styleUrl>
		</Pair>
	</StyleMap>
	<StyleMap id="msn_shaded_dot18">
		<Pair>
			<key>normal</key>
			<styleUrl>#sn_shaded_dot13</styleUrl>
		</Pair>
		<Pair>
			<key>highlight</key>
			<styleUrl>#sh_shaded_dot5</styleUrl>
		</Pair>
	</StyleMap>
	<Style id="sn_shaded_dot24">
		<IconStyle>
			<color>ff000080</color>
			<scale>1.2</scale>
			<Icon>
				<href>http://maps.google.com/mapfiles/kml/shapes/shaded_dot.png</href>
			</Icon>
		</IconStyle>
		<LabelStyle>
			<color>00ffffff</color>
		</LabelStyle>
	</Style>
	<StyleMap id="msn_shaded_dot19">
		<Pair>
			<key>normal</key>
			<styleUrl>#sn_shaded_dot29</styleUrl>
		</Pair>
		<Pair>
			<key>highlight</key>
			<styleUrl>#sh_shaded_dot7</styleUrl>
		</Pair>
	</StyleMap>
	<Style id="sh_shaded_dot110">
		<IconStyle>
			<color>ff000080</color>
			<scale>1.4</scale>
			<Icon>
				<href>http://maps.google.com/mapfiles/kml/shapes/shaded_dot.png</href>
			</Icon>
		</IconStyle>
		<LabelStyle>
			<color>00ffffff</color>
		</LabelStyle>
	</Style>
	<Style id="sn_shaded_dot17">
		<IconStyle>
			<color>ff000080</color>
			<scale>1.2</scale>
			<Icon>
				<href>http://maps.google.com/mapfiles/kml/shapes/shaded_dot.png</href>
			</Icon>
		</IconStyle>
		<LabelStyle>
			<color>00ffffff</color>
		</LabelStyle>
	</Style>
	<Style id="sh_shaded_dot26">
		<IconStyle>
			<color>ff000080</color>
			<scale>1.4</scale>
			<Icon>
				<href>http://maps.google.com/mapfiles/kml/shapes/shaded_dot.png</href>
			</Icon>
		</IconStyle>
		<LabelStyle>
			<color>00ffffff</color>
		</LabelStyle>
		<ListStyle>
		</ListStyle>
	</Style>
	<Style id="sh_shaded_dot44">
		<IconStyle>
			<color>ff000080</color>
			<scale>1.4</scale>
			<Icon>
				<href>http://maps.google.com/mapfiles/kml/shapes/shaded_dot.png</href>
			</Icon>
		</IconStyle>
		<LabelStyle>
			<color>00ffffff</color>
		</LabelStyle>
	</Style>
	<Style id="sn_shaded_dot18">
		<IconStyle>
			<color>ff000080</color>
			<scale>1.2</scale>
			<Icon>
				<href>http://maps.google.com/mapfiles/kml/shapes/shaded_dot.png</href>
			</Icon>
		</IconStyle>
		<LabelStyle>
			<color>00ffffff</color>
		</LabelStyle>
		<ListStyle>
		</ListStyle>
	</Style>
	<Style id="sn_shaded_dot19">
		<IconStyle>
			<color>ff000080</color>
			<scale>1.2</scale>
			<Icon>
				<href>http://maps.google.com/mapfiles/kml/shapes/shaded_dot.png</href>
			</Icon>
		</IconStyle>
		<LabelStyle>
			<color>00ffffff</color>
		</LabelStyle>
		<ListStyle>
		</ListStyle>
	</Style>
	<StyleMap id="msn_shaded_dot20">
		<Pair>
			<key>normal</key>
			<styleUrl>#sn_shaded_dot8</styleUrl>
		</Pair>
		<Pair>
			<key>highlight</key>
			<styleUrl>#sh_shaded_dot15</styleUrl>
		</Pair>
	</StyleMap>
	<Style id="sn_shaded_dot26">
		<IconStyle>
			<color>ff000080</color>
			<scale>1.2</scale>
			<Icon>
				<href>http://maps.google.com/mapfiles/kml/shapes/shaded_dot.png</href>
			</Icon>
		</IconStyle>
		<LabelStyle>
			<color>00ffffff</color>
		</LabelStyle>
	</Style>
	<StyleMap id="msn_shaded_dot21">
		<Pair>
			<key>normal</key>
			<styleUrl>#sn_shaded_dot23</styleUrl>
		</Pair>
		<Pair>
			<key>highlight</key>
			<styleUrl>#sh_shaded_dot29</styleUrl>
		</Pair>
	</StyleMap>
	<Style id="sn_shaded_dot20">
		<IconStyle>
			<color>ff000080</color>
			<scale>1.2</scale>
			<Icon>
				<href>http://maps.google.com/mapfiles/kml/shapes/shaded_dot.png</href>
			</Icon>
		</IconStyle>
		<LabelStyle>
			<color>00ffffff</color>
		</LabelStyle>
	</Style>
	<Style id="sn_shaded_dot21">
		<IconStyle>
			<color>ff000080</color>
			<scale>1.2</scale>
			<Icon>
				<href>http://maps.google.com/mapfiles/kml/shapes/shaded_dot.png</href>
			</Icon>
		</IconStyle>
		<LabelStyle>
			<color>00ffffff</color>
		</LabelStyle>
	</Style>
	<Style id="sn_shaded_dot150">
		<IconStyle>
			<color>ff000080</color>
			<scale>1.2</scale>
			<Icon>
				<href>http://maps.google.com/mapfiles/kml/shapes/shaded_dot.png</href>
			</Icon>
		</IconStyle>
		<LabelStyle>
			<color>00ffffff</color>
		</LabelStyle>
	</Style>
	<StyleMap id="msn_shaded_dot22">
		<Pair>
			<key>normal</key>
			<styleUrl>#sn_shaded_dot27</styleUrl>
		</Pair>
		<Pair>
			<key>highlight</key>
			<styleUrl>#sh_shaded_dot23</styleUrl>
		</Pair>
	</StyleMap>
	<StyleMap id="msn_shaded_dot23">
		<Pair>
			<key>normal</key>
			<styleUrl>#sn_shaded_dot1</styleUrl>
		</Pair>
		<Pair>
			<key>highlight</key>
			<styleUrl>#sh_shaded_dot9</styleUrl>
		</Pair>
	</StyleMap>
	<Style id="sn_shaded_dot22">
		<IconStyle>
			<color>ff000080</color>
			<scale>1.2</scale>
			<Icon>
				<href>http://maps.google.com/mapfiles/kml/shapes/shaded_dot.png</href>
			</Icon>
		</IconStyle>
		<LabelStyle>
			<color>00ffffff</color>
		</LabelStyle>
	</Style>
	<Style id="sn_shaded_dot23">
		<IconStyle>
			<color>ff000080</color>
			<scale>1.2</scale>
			<Icon>
				<href>http://maps.google.com/mapfiles/kml/shapes/shaded_dot.png</href>
			</Icon>
		</IconStyle>
		<LabelStyle>
			<color>00ffffff</color>
		</LabelStyle>
	</Style>
	<StyleMap id="msn_shaded_dot24">
		<Pair>
			<key>normal</key>
			<styleUrl>#sn_shaded_dot34</styleUrl>
		</Pair>
		<Pair>
			<key>highlight</key>
			<styleUrl>#sh_shaded_dot57</styleUrl>
		</Pair>
	</StyleMap>
	<StyleMap id="msn_shaded_dot25">
		<Pair>
			<key>normal</key>
			<styleUrl>#sn_shaded_dot4</styleUrl>
		</Pair>
		<Pair>
			<key>highlight</key>
			<styleUrl>#sh_shaded_dot</styleUrl>
		</Pair>
	</StyleMap>
	<StyleMap id="msn_shaded_dot26">
		<Pair>
			<key>normal</key>
			<styleUrl>#sn_shaded_dot9</styleUrl>
		</Pair>
		<Pair>
			<key>highlight</key>
			<styleUrl>#sh_shaded_dot3</styleUrl>
		</Pair>
	</StyleMap>
	<Style id="sn_shaded_dot27">
		<IconStyle>
			<color>ff000080</color>
			<scale>1.2</scale>
			<Icon>
				<href>http://maps.google.com/mapfiles/kml/shapes/shaded_dot.png</href>
			</Icon>
		</IconStyle>
		<LabelStyle>
			<color>00ffffff</color>
		</LabelStyle>
		<ListStyle>
		</ListStyle>
	</Style>
	<Style id="sn_shaded_dot28">
		<IconStyle>
			<color>ff000080</color>
			<scale>1.2</scale>
			<Icon>
				<href>http://maps.google.com/mapfiles/kml/shapes/shaded_dot.png</href>
			</Icon>
		</IconStyle>
		<LabelStyle>
			<color>00ffffff</color>
		</LabelStyle>
		<ListStyle>
		</ListStyle>
	</Style>
	<Style id="sn_shaded_dot29">
		<IconStyle>
			<color>ff000080</color>
			<scale>1.2</scale>
			<Icon>
				<href>http://maps.google.com/mapfiles/kml/shapes/shaded_dot.png</href>
			</Icon>
		</IconStyle>
		<LabelStyle>
			<color>00ffffff</color>
		</LabelStyle>
		<ListStyle>
		</ListStyle>
	</Style>
	<Style id="sh_shaded_dot27">
		<IconStyle>
			<color>ff000080</color>
			<scale>1.4</scale>
			<Icon>
				<href>http://maps.google.com/mapfiles/kml/shapes/shaded_dot.png</href>
			</Icon>
		</IconStyle>
		<LabelStyle>
			<color>00ffffff</color>
		</LabelStyle>
		<ListStyle>
		</ListStyle>
	</Style>
	<Style id="sh_shaded_dot28">
		<IconStyle>
			<color>ff000080</color>
			<scale>1.4</scale>
			<Icon>
				<href>http://maps.google.com/mapfiles/kml/shapes/shaded_dot.png</href>
			</Icon>
		</IconStyle>
		<LabelStyle>
			<color>00ffffff</color>
		</LabelStyle>
		<ListStyle>
		</ListStyle>
	</Style>
	<Style id="sn_shaded_dot30">
		<IconStyle>
			<color>ff000080</color>
			<scale>1.2</scale>
			<Icon>
				<href>http://maps.google.com/mapfiles/kml/shapes/shaded_dot.png</href>
			</Icon>
		</IconStyle>
		<LabelStyle>
			<color>00ffffff</color>
		</LabelStyle>
	</Style>
	<StyleMap id="msn_shaded_dot27">
		<Pair>
			<key>normal</key>
			<styleUrl>#sn_shaded_dot7</styleUrl>
		</Pair>
		<Pair>
			<key>highlight</key>
			<styleUrl>#sh_shaded_dot28</styleUrl>
		</Pair>
	</StyleMap>
	<Style id="sh_shaded_dot29">
		<IconStyle>
			<color>ff000080</color>
			<scale>1.4</scale>
			<Icon>
				<href>http://maps.google.com/mapfiles/kml/shapes/shaded_dot.png</href>
			</Icon>
		</IconStyle>
		<LabelStyle>
			<color>00ffffff</color>
		</LabelStyle>
	</Style>
	<StyleMap id="msn_shaded_dot50">
		<Pair>
			<key>normal</key>
			<styleUrl>#sn_shaded_dot33</styleUrl>
		</Pair>
		<Pair>
			<key>highlight</key>
			<styleUrl>#sh_shaded_dot110</styleUrl>
		</Pair>
	</StyleMap>
	<StyleMap id="msn_shaded_dot32">
		<Pair>
			<key>normal</key>
			<styleUrl>#sn_shaded_dot11</styleUrl>
		</Pair>
		<Pair>
			<key>highlight</key>
			<styleUrl>#sh_shaded_dot19</styleUrl>
		</Pair>
	</StyleMap>
	<StyleMap id="msn_shaded_dot33">
		<Pair>
			<key>normal</key>
			<styleUrl>#sn_shaded_dot0</styleUrl>
		</Pair>
		<Pair>
			<key>highlight</key>
			<styleUrl>#sh_shaded_dot16</styleUrl>
		</Pair>
	</StyleMap>
	<StyleMap id="msn_shaded_dot34">
		<Pair>
			<key>normal</key>
			<styleUrl>#sn_shaded_dot10</styleUrl>
		</Pair>
		<Pair>
			<key>highlight</key>
			<styleUrl>#sh_shaded_dot2</styleUrl>
		</Pair>
	</StyleMap>
	<Style id="sn_shaded_dot31">
		<IconStyle>
			<color>ff000080</color>
			<scale>1.2</scale>
			<Icon>
				<href>http://maps.google.com/mapfiles/kml/shapes/shaded_dot.png</href>
			</Icon>
		</IconStyle>
		<LabelStyle>
			<color>00ffffff</color>
		</LabelStyle>
		<ListStyle>
		</ListStyle>
	</Style>
	<Style id="sn_shaded_dot32">
		<IconStyle>
			<color>ff000080</color>
			<scale>1.2</scale>
			<Icon>
				<href>http://maps.google.com/mapfiles/kml/shapes/shaded_dot.png</href>
			</Icon>
		</IconStyle>
		<LabelStyle>
			<color>00ffffff</color>
		</LabelStyle>
		<ListStyle>
		</ListStyle>
	</Style>
	<Folder>
		<name>Scatella warreni</name>
		<Placemark>
			<description>Haleakala</description>
			<LookAt>
				<longitude>-156.1920183041582</longitude>
				<latitude>20.73713750808218</latitude>
				<altitude>0</altitude>
				<heading>0.06083340532062392</heading>
				<tilt>0</tilt>
				<range>17224.28228654023</range>
				<altitudeMode>relativeToGround</altitudeMode>
				<gx:altitudeMode>relativeToSeaFloor</gx:altitudeMode>
			</LookAt>
			<styleUrl>#msn_shaded_dot13</styleUrl>
			<Point>
				<coordinates>-156.2114117115927,20.75154654225883,0</coordinates>
			</Point>
		</Placemark>
		<Placemark>
			<name>AW1913</name>
			<description>Honolulu</description>
			<LookAt>
				<longitude>-157.8688691756917</longitude>
				<latitude>21.33630062625237</latitude>
				<altitude>0</altitude>
				<heading>0.04203513054724264</heading>
				<tilt>0</tilt>
				<range>2307.518454435291</range>
				<altitudeMode>relativeToGround</altitudeMode>
				<gx:altitudeMode>relativeToSeaFloor</gx:altitudeMode>
			</LookAt>
			<styleUrl>#msn_shaded_dot19</styleUrl>
			<Point>
				<coordinates>-157.8709175098458,21.33392789695704,0</coordinates>
			</Point>
		</Placemark>
		<Placemark>
			<name>JFI1915</name>
			<description>Iao Valley</description>
			<LookAt>
				<longitude>-156.5446209866535</longitude>
				<latitude>20.88086301600165</latitude>
				<altitude>0</altitude>
				<heading>4.757055449592516e-09</heading>
				<tilt>0</tilt>
				<range>999.9996655072981</range>
				<altitudeMode>relativeToGround</altitudeMode>
				<gx:altitudeMode>relativeToSeaFloor</gx:altitudeMode>
			</LookAt>
			<styleUrl>#msn_shaded_dot27</styleUrl>
			<Point>
				<coordinates>-156.5483984776868,20.88092000725692,0</coordinates>
			</Point>
		</Placemark>
		<Placemark>
			<name>JCB1916</name>
			<description>Lanihuli River</description>
			<LookAt>
				<longitude>-157.7496760012713</longitude>
				<latitude>21.30284300481895</latitude>
				<altitude>0</altitude>
				<heading>-4.618706091780876e-10</heading>
				<tilt>0</tilt>
				<range>999.9996555806883</range>
				<altitudeMode>relativeToGround</altitudeMode>
				<gx:altitudeMode>relativeToSeaFloor</gx:altitudeMode>
			</LookAt>
			<styleUrl>#msn_shaded_dot7</styleUrl>
			<Point>
				<coordinates>-157.7496760012713,21.30284300481895,0</coordinates>
			</Point>
		</Placemark>
		<Placemark>
			<name>EHB1920</name>
			<description>Haipuaena</description>
			<LookAt>
				<longitude>-156.1663128807817</longitude>
				<latitude>20.86756057155917</latitude>
				<altitude>0</altitude>
				<heading>0.1061385306421521</heading>
				<tilt>0</tilt>
				<range>8196.205187624002</range>
				<altitudeMode>relativeToGround</altitudeMode>
				<gx:altitudeMode>relativeToSeaFloor</gx:altitudeMode>
			</LookAt>
			<styleUrl>#msn_shaded_dot20</styleUrl>
			<Point>
				<coordinates>-156.1786882536159,20.86484073904916,0</coordinates>
			</Point>
		</Placemark>
		<Placemark>
			<name>EHB1922</name>
			<description>Moanalua</description>
			<LookAt>
				<longitude>-157.893837994933</longitude>
				<latitude>21.35618704418474</latitude>
				<altitude>0</altitude>
				<heading>1.845216291501808e-09</heading>
				<tilt>0</tilt>
				<range>11837.87967595108</range>
				<altitudeMode>relativeToGround</altitudeMode>
				<gx:altitudeMode>relativeToSeaFloor</gx:altitudeMode>
			</LookAt>
			<styleUrl>#msn_shaded_dot9</styleUrl>
			<Point>
				<coordinates>-157.893837994933,21.35618704418474,0</coordinates>
			</Point>
		</Placemark>
		<Placemark>
			<name>EHB1922</name>
			<description>Honopu</description>
			<LookAt>
				<longitude>-159.6918868707641</longitude>
				<latitude>22.16802407156257</latitude>
				<altitude>0</altitude>
				<heading>-0.008756234749371802</heading>
				<tilt>0</tilt>
				<range>26045.78268207516</range>
				<altitudeMode>relativeToGround</altitudeMode>
				<gx:altitudeMode>relativeToSeaFloor</gx:altitudeMode>
			</LookAt>
			<styleUrl>#msn_shaded_dot24</styleUrl>
			<Point>
				<coordinates>-159.6604379099358,22.15261742456088,0</coordinates>
			</Point>
		</Placemark>
		<Placemark>
			<name>EHB1923</name>
			<description>Kalihi Stream</description>
			<LookAt>
				<longitude>-157.8571420290334</longitude>
				<latitude>21.35175527448374</latitude>
				<altitude>0</altitude>
				<heading>0.266621651637598</heading>
				<tilt>0</tilt>
				<range>7930.101476566827</range>
				<altitudeMode>relativeToGround</altitudeMode>
				<gx:altitudeMode>relativeToSeaFloor</gx:altitudeMode>
			</LookAt>
			<styleUrl>#msn_shaded_dot18</styleUrl>
			<Point>
				<coordinates>-157.8395959942722,21.36205171474432,0</coordinates>
			</Point>
		</Placemark>
		<Placemark>
			<name>EHB1922</name>
			<description>Palolo Valley
</description>
			<LookAt>
				<longitude>-157.7803410129967</longitude>
				<latitude>21.31951163780366</latitude>
				<altitude>0</altitude>
				<heading>0.005212652505675777</heading>
				<tilt>0</tilt>
				<range>2771.871408510252</range>
				<altitudeMode>relativeToGround</altitudeMode>
				<gx:altitudeMode>relativeToSeaFloor</gx:altitudeMode>
			</LookAt>
			<styleUrl>#msn_shaded_dot1</styleUrl>
			<Point>
				<coordinates>-157.7806782897822,21.32055930164559,0</coordinates>
			</Point>
		</Placemark>
		<Placemark>
			<name>EHB1923</name>
			<description>Honolulu</description>
			<LookAt>
				<longitude>-157.8688691756917</longitude>
				<latitude>21.33630062625237</latitude>
				<altitude>0</altitude>
				<heading>0.04203513054724264</heading>
				<tilt>0</tilt>
				<range>2307.518454435291</range>
				<altitudeMode>relativeToGround</altitudeMode>
				<gx:altitudeMode>relativeToSeaFloor</gx:altitudeMode>
			</LookAt>
			<styleUrl>#msn_shaded_dot10</styleUrl>
			<Point>
				<coordinates>-157.8709175098458,21.33392789695704,0</coordinates>
			</Point>
		</Placemark>
		<Placemark>
			<name>EHB1925</name>
			<description>Palolo Valley
</description>
			<LookAt>
				<longitude>-157.7803410129967</longitude>
				<latitude>21.31951163780366</latitude>
				<altitude>0</altitude>
				<heading>0.005212652505675777</heading>
				<tilt>0</tilt>
				<range>2771.871408510252</range>
				<altitudeMode>relativeToGround</altitudeMode>
				<gx:altitudeMode>relativeToSeaFloor</gx:altitudeMode>
			</LookAt>
			<styleUrl>#msn_shaded_dot4</styleUrl>
			<Point>
				<coordinates>-157.7806782897822,21.32055930164559,0</coordinates>
			</Point>
		</Placemark>
		<Placemark>
			<name>FXW1931</name>
			<description>Akaka Falls</description>
			<LookAt>
				<longitude>-155.1569928070004</longitude>
				<latitude>19.85309816658645</latitude>
				<altitude>0</altitude>
				<heading>0.008248594067313908</heading>
				<tilt>0</tilt>
				<range>1829.986423438098</range>
				<altitudeMode>relativeToGround</altitudeMode>
				<gx:altitudeMode>relativeToSeaFloor</gx:altitudeMode>
			</LookAt>
			<styleUrl>#msn_shaded_dot2</styleUrl>
			<Point>
				<coordinates>-155.1550596791791,19.85362574483599,0</coordinates>
			</Point>
		</Placemark>
		<Placemark>
			<name>FXW1931</name>
			<description>Kapahulu Rd.</description>
			<LookAt>
				<longitude>-157.8105035621831</longitude>
				<latitude>21.29425511085162</latitude>
				<altitude>0</altitude>
				<heading>0.001302545157660141</heading>
				<tilt>0</tilt>
				<range>5083.89083761673</range>
				<altitudeMode>relativeToGround</altitudeMode>
				<gx:altitudeMode>relativeToSeaFloor</gx:altitudeMode>
			</LookAt>
			<styleUrl>#msn_shaded_dot6</styleUrl>
			<Point>
				<coordinates>-157.8109554636026,21.29310689638958,0</coordinates>
			</Point>
		</Placemark>
		<Placemark>
			<name>RLU1935</name>
			<description>Kumuwela</description>
			<LookAt>
				<longitude>-159.6608420084875</longitude>
				<latitude>22.12875102513455</latitude>
				<altitude>0</altitude>
				<heading>-3.197183416476878e-09</heading>
				<tilt>0</tilt>
				<range>13334.73323018668</range>
				<altitudeMode>relativeToGround</altitudeMode>
				<gx:altitudeMode>relativeToSeaFloor</gx:altitudeMode>
			</LookAt>
			<styleUrl>#msn_shaded_dot50</styleUrl>
			<Point>
				<coordinates>-159.6608420084875,22.12875102513455,0</coordinates>
			</Point>
		</Placemark>
		<Placemark>
			<name>KI1935</name>
			<description>Waipio, Waihole Ditch</description>
			<LookAt>
				<longitude>-158.0363890029458</longitude>
				<latitude>21.45000000195089</latitude>
				<altitude>0</altitude>
				<heading>-1.077241148392967e-09</heading>
				<tilt>0</tilt>
				<range>2708.275287282853</range>
				<altitudeMode>relativeToGround</altitudeMode>
				<gx:altitudeMode>relativeToSeaFloor</gx:altitudeMode>
			</LookAt>
			<styleUrl>#msn_shaded_dot12</styleUrl>
			<Point>
				<coordinates>-158.0363890029458,21.45000000195089,0</coordinates>
			</Point>
		</Placemark>
		<Placemark>
			<name>FXW1936</name>
			<description>Waianae</description>
			<LookAt>
				<longitude>-158.1791669914034</longitude>
				<latitude>21.44777800411061</latitude>
				<altitude>0</altitude>
				<heading>3.143386719455934e-09</heading>
				<tilt>0</tilt>
				<range>4906.341287615851</range>
				<altitudeMode>relativeToGround</altitudeMode>
				<gx:altitudeMode>relativeToSeaFloor</gx:altitudeMode>
			</LookAt>
			<styleUrl>#msn_shaded_dot0</styleUrl>
			<Point>
				<coordinates>-158.1877397629368,21.44946914229713,0</coordinates>
			</Point>
		</Placemark>
		<Placemark>
			<name>EYH1936</name>
			<description>Kohala Mountains</description>
			<LookAt>
				<longitude>-155.6117631088225</longitude>
				<latitude>20.06685799056506</latitude>
				<altitude>0</altitude>
				<heading>0.742909796751799</heading>
				<tilt>0</tilt>
				<range>55089.44438515056</range>
				<altitudeMode>relativeToGround</altitudeMode>
				<gx:altitudeMode>relativeToSeaFloor</gx:altitudeMode>
			</LookAt>
			<styleUrl>#msn_shaded_dot26</styleUrl>
			<Point>
				<coordinates>-155.7035296790962,20.08629929519925,0</coordinates>
			</Point>
		</Placemark>
		<Placemark>
			<name>FXW1937</name>
			<description>Kalihi Stream</description>
			<LookAt>
				<longitude>-157.8571420290334</longitude>
				<latitude>21.35175527448374</latitude>
				<altitude>0</altitude>
				<heading>0.266621651637598</heading>
				<tilt>0</tilt>
				<range>7930.101476566827</range>
				<altitudeMode>relativeToGround</altitudeMode>
				<gx:altitudeMode>relativeToSeaFloor</gx:altitudeMode>
			</LookAt>
			<styleUrl>#msn_shaded_dot21</styleUrl>
			<Point>
				<coordinates>-157.8395959942722,21.36205171474432,0</coordinates>
			</Point>
		</Placemark>
		<Placemark>
			<name>ECZ1937</name>
			<description>Kalihi Stream</description>
			<LookAt>
				<longitude>-157.8571420290334</longitude>
				<latitude>21.35175527448374</latitude>
				<altitude>0</altitude>
				<heading>0.266621651637598</heading>
				<tilt>0</tilt>
				<range>7930.101476566827</range>
				<altitudeMode>relativeToGround</altitudeMode>
				<gx:altitudeMode>relativeToSeaFloor</gx:altitudeMode>
			</LookAt>
			<styleUrl>#msn_shaded_dot34</styleUrl>
			<Point>
				<coordinates>-157.8395959942722,21.36205171474432,0</coordinates>
			</Point>
		</Placemark>
		<Placemark>
			<name>ECZ1939</name>
			<description>Halemanu</description>
			<LookAt>
				<longitude>-159.6730559890525</longitude>
				<latitude>22.11583301824531</latitude>
				<altitude>0</altitude>
				<heading>4.121520988835829e-09</heading>
				<tilt>0</tilt>
				<range>2695.738189791586</range>
				<altitudeMode>relativeToGround</altitudeMode>
				<gx:altitudeMode>relativeToSeaFloor</gx:altitudeMode>
			</LookAt>
			<styleUrl>#msn_shaded_dot29</styleUrl>
			<Point>
				<coordinates>-159.6730559890525,22.11583301824531,0</coordinates>
			</Point>
		</Placemark>
		<Placemark>
			<name>WWW1945</name>
			<description>Manoa Valley</description>
			<LookAt>
				<longitude>-157.7915208016273</longitude>
				<latitude>21.33156040574348</latitude>
				<altitude>0</altitude>
				<heading>0.127441455524812</heading>
				<tilt>0</tilt>
				<range>4493.814898567623</range>
				<altitudeMode>relativeToGround</altitudeMode>
				<gx:altitudeMode>relativeToSeaFloor</gx:altitudeMode>
			</LookAt>
			<styleUrl>#msn_shaded_dot25</styleUrl>
			<Point>
				<coordinates>-157.7968252119954,21.33638817398922,0</coordinates>
			</Point>
		</Placemark>
		<Placemark>
			<name>WWW1946</name>
			<description>Palolo Valley</description>
			<LookAt>
				<longitude>-157.7803410129967</longitude>
				<latitude>21.31951163780366</latitude>
				<altitude>0</altitude>
				<heading>0.005212652505675777</heading>
				<tilt>0</tilt>
				<range>2771.871408510252</range>
				<altitudeMode>relativeToGround</altitudeMode>
				<gx:altitudeMode>relativeToSeaFloor</gx:altitudeMode>
			</LookAt>
			<styleUrl>#msn_shaded_dot8</styleUrl>
			<Point>
				<coordinates>-157.7806782897822,21.32055930164559,0</coordinates>
			</Point>
		</Placemark>
		<Placemark>
			<name>WWW1946</name>
			<description>Mt Kaala</description>
			<LookAt>
				<longitude>-158.1414469956912</longitude>
				<latitude>21.50709692676828</latitude>
				<altitude>0</altitude>
				<heading>-0.0001654510585686096</heading>
				<tilt>0</tilt>
				<range>3211.434400233652</range>
				<altitudeMode>relativeToGround</altitudeMode>
				<gx:altitudeMode>relativeToSeaFloor</gx:altitudeMode>
			</LookAt>
			<styleUrl>#msn_shaded_dot14</styleUrl>
			<Point>
				<coordinates>-158.1447874426021,21.5072655253737,0</coordinates>
			</Point>
		</Placemark>
		<Placemark>
			<name>WWW1946</name>
			<description>Akaka Falls</description>
			<LookAt>
				<longitude>-155.1569928070004</longitude>
				<latitude>19.85309816658645</latitude>
				<altitude>0</altitude>
				<heading>0.008248594067313908</heading>
				<tilt>0</tilt>
				<range>1829.986423438098</range>
				<altitudeMode>relativeToGround</altitudeMode>
				<gx:altitudeMode>relativeToSeaFloor</gx:altitudeMode>
			</LookAt>
			<styleUrl>#msn_shaded_dot</styleUrl>
			<Point>
				<coordinates>-155.1550596791791,19.85362574483599,0</coordinates>
			</Point>
		</Placemark>
		<Placemark>
			<name>WWW1946</name>
			<description>Rainbow Falls</description>
			<LookAt>
				<longitude>-155.1067812671692</longitude>
				<latitude>19.71937477975028</latitude>
				<altitude>0</altitude>
				<heading>-0.006017947121633725</heading>
				<tilt>0</tilt>
				<range>1565.653565629091</range>
				<altitudeMode>relativeToGround</altitudeMode>
				<gx:altitudeMode>relativeToSeaFloor</gx:altitudeMode>
			</LookAt>
			<styleUrl>#msn_shaded_dot16</styleUrl>
			<Point>
				<coordinates>-155.1093834735931,19.71945694063003,0</coordinates>
			</Point>
		</Placemark>
		<Placemark>
			<name>WWW1946</name>
			<description>Kaluanui Valley</description>
			<LookAt>
				<longitude>-157.9136112721923</longitude>
				<latitude>21.56522954173919</latitude>
				<altitude>0</altitude>
				<heading>-2.852320754517225e-07</heading>
				<tilt>0</tilt>
				<range>9713.086100891827</range>
				<altitudeMode>relativeToGround</altitudeMode>
				<gx:altitudeMode>relativeToSeaFloor</gx:altitudeMode>
			</LookAt>
			<styleUrl>#msn_shaded_dot32</styleUrl>
			<Point>
				<coordinates>-157.9132248839841,21.57241406485093,0</coordinates>
			</Point>
		</Placemark>
		<Placemark>
			<name>CPH1953</name>
			<description>Lulumahu Valley</description>
			<LookAt>
				<longitude>-157.7937399843705</longitude>
				<latitude>21.36673693810479</latitude>
				<altitude>0</altitude>
				<heading>1.041229715581432e-07</heading>
				<tilt>0</tilt>
				<range>9137.897626631304</range>
				<altitudeMode>relativeToGround</altitudeMode>
				<gx:altitudeMode>relativeToSeaFloor</gx:altitudeMode>
			</LookAt>
			<styleUrl>#msn_shaded_dot28</styleUrl>
			<Point>
				<coordinates>-157.8046625963262,21.34618761543107,0</coordinates>
			</Point>
		</Placemark>
		<Placemark>
			<name>CPH1953</name>
			<description>Makapuu</description>
			<LookAt>
				<longitude>-157.6571837987125</longitude>
				<latitude>21.31615308829889</latitude>
				<altitude>0</altitude>
				<heading>0.07409311179462459</heading>
				<tilt>0</tilt>
				<range>1646.725209039209</range>
				<altitudeMode>relativeToGround</altitudeMode>
				<gx:altitudeMode>relativeToSeaFloor</gx:altitudeMode>
			</LookAt>
			<styleUrl>#msn_shaded_dot22</styleUrl>
			<Point>
				<coordinates>-157.6623718362706,21.315766761943,0</coordinates>
			</Point>
		</Placemark>
		<Placemark>
			<name>EJF1955</name>
			<description>Waikolu Valley</description>
			<LookAt>
				<longitude>-156.9158347206386</longitude>
				<latitude>21.12182092412816</latitude>
				<altitude>0</altitude>
				<heading>-0.01174507129464099</heading>
				<tilt>0</tilt>
				<range>20420.98299268265</range>
				<altitudeMode>relativeToGround</altitudeMode>
				<gx:altitudeMode>relativeToSeaFloor</gx:altitudeMode>
			</LookAt>
			<styleUrl>#msn_shaded_dot15</styleUrl>
			<Point>
				<coordinates>-156.9481358986547,21.15193046893392,0</coordinates>
			</Point>
		</Placemark>
		<Placemark>
			<name>NLHK1958</name>
			<description>Ulupalakua</description>
			<LookAt>
				<longitude>-156.4074704998354</longitude>
				<latitude>20.63857450901966</latitude>
				<altitude>0</altitude>
				<heading>-0.01493574168336263</heading>
				<tilt>0</tilt>
				<range>15381.63940300796</range>
				<altitudeMode>relativeToGround</altitudeMode>
				<gx:altitudeMode>relativeToSeaFloor</gx:altitudeMode>
			</LookAt>
			<styleUrl>#msn_shaded_dot5</styleUrl>
			<Point>
				<coordinates>-156.4008961668833,20.6468956680333,0</coordinates>
			</Point>
		</Placemark>
		<Placemark>
			<name>NLHK1958</name>
			<description>Nahiku</description>
			<LookAt>
				<longitude>-156.0930550694261</longitude>
				<latitude>20.82409519600029</latitude>
				<altitude>0</altitude>
				<heading>-1.095143097771009e-05</heading>
				<tilt>0</tilt>
				<range>6993.780275145599</range>
				<altitudeMode>relativeToGround</altitudeMode>
				<gx:altitudeMode>relativeToSeaFloor</gx:altitudeMode>
			</LookAt>
			<styleUrl>#msn_shaded_dot17</styleUrl>
			<Point>
				<coordinates>-156.0945869364956,20.81274227914166,0</coordinates>
			</Point>
		</Placemark>
		<Placemark>
			<name>LWQ1958</name>
			<description>Kohala Mountains</description>
			<LookAt>
				<longitude>-155.6117631088225</longitude>
				<latitude>20.06685799056506</latitude>
				<altitude>0</altitude>
				<heading>0.742909796751799</heading>
				<tilt>0</tilt>
				<range>55089.44438515056</range>
				<altitudeMode>relativeToGround</altitudeMode>
				<gx:altitudeMode>relativeToSeaFloor</gx:altitudeMode>
			</LookAt>
			<styleUrl>#msn_shaded_dot11</styleUrl>
			<Point>
				<coordinates>-155.7035296790962,20.08629929519925,0</coordinates>
			</Point>
		</Placemark>
		<Placemark>
			<name>LWQ1958</name>
			<description>Pololu Valley</description>
			<LookAt>
				<longitude>-155.7322869934631</longitude>
				<latitude>20.20254427145955</latitude>
				<altitude>0</altitude>
				<heading>0.002929260173835224</heading>
				<tilt>0</tilt>
				<range>3532.388097177848</range>
				<altitudeMode>relativeToGround</altitudeMode>
				<gx:altitudeMode>relativeToSeaFloor</gx:altitudeMode>
			</LookAt>
			<styleUrl>#msn_shaded_dot23</styleUrl>
			<Point>
				<coordinates>-155.7322869934631,20.20254427145955,0</coordinates>
			</Point>
		</Placemark>
		<Placemark>
			<name>LWQ1961</name>
			<description>Waikamoi</description>
			<LookAt>
				<longitude>-156.2382737730132</longitude>
				<latitude>20.81121084162982</latitude>
				<altitude>0</altitude>
				<heading>-0.285572261069129</heading>
				<tilt>0</tilt>
				<range>1425.913739212393</range>
				<altitudeMode>relativeToGround</altitudeMode>
				<gx:altitudeMode>relativeToSeaFloor</gx:altitudeMode>
			</LookAt>
			<styleUrl>#msn_shaded_dot30</styleUrl>
			<Point>
				<coordinates>-156.2368316381818,20.8121156482319,0</coordinates>
			</Point>
		</Placemark>
		<Placemark>
			<name>LWQ1961</name>
			<description>Head of Waipio Valley</description>
			<LookAt>
				<longitude>-155.6117631981502</longitude>
				<latitude>20.06685794595807</latitude>
				<altitude>0</altitude>
				<heading>0.7429097661019854</heading>
				<tilt>0</tilt>
				<range>19123.7117992157</range>
				<altitudeMode>relativeToGround</altitudeMode>
				<gx:altitudeMode>relativeToSeaFloor</gx:altitudeMode>
			</LookAt>
			<styleUrl>#msn_shaded_dot312</styleUrl>
			<Point>
				<coordinates>-155.6381053257239,20.05666962002926,0</coordinates>
			</Point>
		</Placemark>
		<Placemark>
			<name>NLHK1967</name>
			<description>Olawalu</description>
			<LookAt>
				<longitude>-156.6202892177876</longitude>
				<latitude>20.80989475152057</latitude>
				<altitude>0</altitude>
				<heading>0.0100198537886813</heading>
				<tilt>0</tilt>
				<range>3396.639606335385</range>
				<altitudeMode>relativeToGround</altitudeMode>
				<gx:altitudeMode>relativeToSeaFloor</gx:altitudeMode>
			</LookAt>
			<styleUrl>#msn_shaded_dot3</styleUrl>
			<Point>
				<coordinates>-156.6202892177876,20.80989475152057,0</coordinates>
			</Point>
		</Placemark>
		<Placemark>
			<name>RCAR1976</name>
			<description>Haleakala National Park, Kaupo Gap</description>
			<LookAt>
				<longitude>-156.29329396462</longitude>
				<latitude>20.6667029300097</latitude>
				<altitude>0</altitude>
				<heading>0.5041101467405582</heading>
				<tilt>0</tilt>
				<range>117621.0223879661</range>
				<altitudeMode>relativeToGround</altitudeMode>
				<gx:altitudeMode>relativeToSeaFloor</gx:altitudeMode>
			</LookAt>
			<styleUrl>#msn_shaded_dot33</styleUrl>
			<Point>
				<coordinates>-156.162740253902,20.70849841283026,0</coordinates>
			</Point>
		</Placemark>
		<Placemark>
			<name>WCG1980</name>
			<description>Kipahulu Valley</description>
			<LookAt>
				<longitude>-156.059384041536</longitude>
				<latitude>20.69524648163362</latitude>
				<altitude>0</altitude>
				<heading>0.01091420120723045</heading>
				<tilt>0</tilt>
				<range>9786.749200607945</range>
				<altitudeMode>relativeToGround</altitudeMode>
				<gx:altitudeMode>relativeToSeaFloor</gx:altitudeMode>
			</LookAt>
			<styleUrl>#msn_shaded_dot31</styleUrl>
			<Point>
				<coordinates>-156.0584678483914,20.66970106898849,0</coordinates>
			</Point>
		</Placemark>
	</Folder>
</Document>
</kml>
