# Supplementary material for: Studies in Hawaiian Diptera II: New Distributional Records for Endemic Scatella (Ephydridae)
Source: Biodivers Data J. 2014 Aug 18;(2):e1110. doi: 10.3897/BDJ.2.e1110 (PMC4152826; doi:10.3897/BDJ.2.e1110)
Supplement: Supplementary material 15 — Distribution of Scatella wirthi [file biodiversity_data_journal-2-e1110-s015.kml]

<?xml version="1.0" encoding="UTF-8"?>
<kml xmlns="http://www.opengis.net/kml/2.2" xmlns:gx="http://www.google.com/kml/ext/2.2" xmlns:kml="http://www.opengis.net/kml/2.2" xmlns:atom="http://www.w3.org/2005/Atom">
<Document>
	<name>S_wirthi.kml</name>
	<Style id="sn_square">
		<IconStyle>
			<color>ff000080</color>
			<scale>1.2</scale>
			<Icon>
				<href>http://maps.google.com/mapfiles/kml/shapes/square.png</href>
			</Icon>
		</IconStyle>
		<LabelStyle>
			<color>00ffffff</color>
		</LabelStyle>
		<ListStyle>
		</ListStyle>
	</Style>
	<Style id="sn_square0">
		<IconStyle>
			<color>ff000080</color>
			<scale>1.2</scale>
			<Icon>
				<href>http://maps.google.com/mapfiles/kml/shapes/square.png</href>
			</Icon>
		</IconStyle>
		<LabelStyle>
			<color>00ffffff</color>
		</LabelStyle>
		<ListStyle>
		</ListStyle>
	</Style>
	<Style id="sh_square">
		<IconStyle>
			<color>ff000080</color>
			<scale>1.4</scale>
			<Icon>
				<href>http://maps.google.com/mapfiles/kml/shapes/square.png</href>
			</Icon>
		</IconStyle>
		<LabelStyle>
			<color>00ffffff</color>
		</LabelStyle>
		<ListStyle>
		</ListStyle>
	</Style>
	<Style id="sh_square0">
		<IconStyle>
			<color>ff000080</color>
			<scale>1.4</scale>
			<Icon>
				<href>http://maps.google.com/mapfiles/kml/shapes/square.png</href>
			</Icon>
		</IconStyle>
		<LabelStyle>
			<color>00ffffff</color>
		</LabelStyle>
		<ListStyle>
		</ListStyle>
	</Style>
	<Style id="sn_square1">
		<IconStyle>
			<color>ff000080</color>
			<scale>1.2</scale>
			<Icon>
				<href>http://maps.google.com/mapfiles/kml/shapes/square.png</href>
			</Icon>
		</IconStyle>
		<LabelStyle>
			<color>00ffffff</color>
		</LabelStyle>
		<ListStyle>
		</ListStyle>
	</Style>
	<StyleMap id="msn_square">
		<Pair>
			<key>normal</key>
			<styleUrl>#sn_square9</styleUrl>
		</Pair>
		<Pair>
			<key>highlight</key>
			<styleUrl>#sh_square5</styleUrl>
		</Pair>
	</StyleMap>
	<StyleMap id="msn_square0">
		<Pair>
			<key>normal</key>
			<styleUrl>#sn_square6</styleUrl>
		</Pair>
		<Pair>
			<key>highlight</key>
			<styleUrl>#sh_square4</styleUrl>
		</Pair>
	</StyleMap>
	<Style id="sh_square1">
		<IconStyle>
			<color>ff000080</color>
			<scale>1.4</scale>
			<Icon>
				<href>http://maps.google.com/mapfiles/kml/shapes/square.png</href>
			</Icon>
		</IconStyle>
		<LabelStyle>
			<color>00ffffff</color>
		</LabelStyle>
		<ListStyle>
		</ListStyle>
	</Style>
	<Style id="sh_square2">
		<IconStyle>
			<color>ff000080</color>
			<scale>1.4</scale>
			<Icon>
				<href>http://maps.google.com/mapfiles/kml/shapes/square.png</href>
			</Icon>
		</IconStyle>
		<LabelStyle>
			<color>00ffffff</color>
		</LabelStyle>
		<ListStyle>
		</ListStyle>
	</Style>
	<StyleMap id="msn_square1">
		<Pair>
			<key>normal</key>
			<styleUrl>#sn_square0</styleUrl>
		</Pair>
		<Pair>
			<key>highlight</key>
			<styleUrl>#sh_square3</styleUrl>
		</Pair>
	</StyleMap>
	<Style id="sn_square2">
		<IconStyle>
			<color>ff000080</color>
			<scale>1.2</scale>
			<Icon>
				<href>http://maps.google.com/mapfiles/kml/shapes/square.png</href>
			</Icon>
		</IconStyle>
		<LabelStyle>
			<color>00ffffff</color>
		</LabelStyle>
		<ListStyle>
		</ListStyle>
	</Style>
	<Style id="sn_square3">
		<IconStyle>
			<color>ff000080</color>
			<scale>1.2</scale>
			<Icon>
				<href>http://maps.google.com/mapfiles/kml/shapes/square.png</href>
			</Icon>
		</IconStyle>
		<LabelStyle>
			<color>00ffffff</color>
		</LabelStyle>
		<ListStyle>
		</ListStyle>
	</Style>
	<Style id="sn_square4">
		<IconStyle>
			<color>ff000080</color>
			<scale>1.2</scale>
			<Icon>
				<href>http://maps.google.com/mapfiles/kml/shapes/square.png</href>
			</Icon>
		</IconStyle>
		<LabelStyle>
			<color>00ffffff</color>
		</LabelStyle>
		<ListStyle>
		</ListStyle>
	</Style>
	<Style id="sn_square5">
		<IconStyle>
			<color>ff000080</color>
			<scale>1.2</scale>
			<Icon>
				<href>http://maps.google.com/mapfiles/kml/shapes/square.png</href>
			</Icon>
		</IconStyle>
		<LabelStyle>
			<color>00ffffff</color>
		</LabelStyle>
		<ListStyle>
		</ListStyle>
	</Style>
	<Style id="sh_square3">
		<IconStyle>
			<color>ff000080</color>
			<scale>1.4</scale>
			<Icon>
				<href>http://maps.google.com/mapfiles/kml/shapes/square.png</href>
			</Icon>
		</IconStyle>
		<LabelStyle>
			<color>00ffffff</color>
		</LabelStyle>
		<ListStyle>
		</ListStyle>
	</Style>
	<Style id="sh_square4">
		<IconStyle>
			<color>ff000080</color>
			<scale>1.4</scale>
			<Icon>
				<href>http://maps.google.com/mapfiles/kml/shapes/square.png</href>
			</Icon>
		</IconStyle>
		<LabelStyle>
			<color>00ffffff</color>
		</LabelStyle>
		<ListStyle>
		</ListStyle>
	</Style>
	<Style id="sn_square6">
		<IconStyle>
			<color>ff000080</color>
			<scale>1.2</scale>
			<Icon>
				<href>http://maps.google.com/mapfiles/kml/shapes/square.png</href>
			</Icon>
		</IconStyle>
		<LabelStyle>
			<color>00ffffff</color>
		</LabelStyle>
		<ListStyle>
		</ListStyle>
	</Style>
	<Style id="sh_square5">
		<IconStyle>
			<color>ff000080</color>
			<scale>1.4</scale>
			<Icon>
				<href>http://maps.google.com/mapfiles/kml/shapes/square.png</href>
			</Icon>
		</IconStyle>
		<LabelStyle>
			<color>00ffffff</color>
		</LabelStyle>
		<ListStyle>
		</ListStyle>
	</Style>
	<Style id="sh_square6">
		<IconStyle>
			<color>ff000080</color>
			<scale>1.4</scale>
			<Icon>
				<href>http://maps.google.com/mapfiles/kml/shapes/square.png</href>
			</Icon>
		</IconStyle>
		<LabelStyle>
			<color>00ffffff</color>
		</LabelStyle>
		<ListStyle>
		</ListStyle>
	</Style>
	<StyleMap id="msn_square2">
		<Pair>
			<key>normal</key>
			<styleUrl>#sn_square1</styleUrl>
		</Pair>
		<Pair>
			<key>highlight</key>
			<styleUrl>#sh_square2</styleUrl>
		</Pair>
	</StyleMap>
	<StyleMap id="msn_square3">
		<Pair>
			<key>normal</key>
			<styleUrl>#sn_square8</styleUrl>
		</Pair>
		<Pair>
			<key>highlight</key>
			<styleUrl>#sh_square</styleUrl>
		</Pair>
	</StyleMap>
	<Style id="sh_square7">
		<IconStyle>
			<color>ff000080</color>
			<scale>1.4</scale>
			<Icon>
				<href>http://maps.google.com/mapfiles/kml/shapes/square.png</href>
			</Icon>
		</IconStyle>
		<LabelStyle>
			<color>00ffffff</color>
		</LabelStyle>
		<ListStyle>
		</ListStyle>
	</Style>
	<StyleMap id="msn_square4">
		<Pair>
			<key>normal</key>
			<styleUrl>#sn_square7</styleUrl>
		</Pair>
		<Pair>
			<key>highlight</key>
			<styleUrl>#sh_square1</styleUrl>
		</Pair>
	</StyleMap>
	<Style id="sn_square7">
		<IconStyle>
			<color>ff000080</color>
			<scale>1.2</scale>
			<Icon>
				<href>http://maps.google.com/mapfiles/kml/shapes/square.png</href>
			</Icon>
		</IconStyle>
		<LabelStyle>
			<color>00ffffff</color>
		</LabelStyle>
		<ListStyle>
		</ListStyle>
	</Style>
	<Style id="sn_square8">
		<IconStyle>
			<color>ff000080</color>
			<scale>1.2</scale>
			<Icon>
				<href>http://maps.google.com/mapfiles/kml/shapes/square.png</href>
			</Icon>
		</IconStyle>
		<LabelStyle>
			<color>00ffffff</color>
		</LabelStyle>
		<ListStyle>
		</ListStyle>
	</Style>
	<Style id="sh_square8">
		<IconStyle>
			<color>ff000080</color>
			<scale>1.4</scale>
			<Icon>
				<href>http://maps.google.com/mapfiles/kml/shapes/square.png</href>
			</Icon>
		</IconStyle>
		<LabelStyle>
			<color>00ffffff</color>
		</LabelStyle>
		<ListStyle>
		</ListStyle>
	</Style>
	<StyleMap id="msn_square5">
		<Pair>
			<key>normal</key>
			<styleUrl>#sn_square3</styleUrl>
		</Pair>
		<Pair>
			<key>highlight</key>
			<styleUrl>#sh_square9</styleUrl>
		</Pair>
	</StyleMap>
	<Style id="sn_square9">
		<IconStyle>
			<color>ff000080</color>
			<scale>1.2</scale>
			<Icon>
				<href>http://maps.google.com/mapfiles/kml/shapes/square.png</href>
			</Icon>
		</IconStyle>
		<LabelStyle>
			<color>00ffffff</color>
		</LabelStyle>
		<ListStyle>
		</ListStyle>
	</Style>
	<Style id="sh_square9">
		<IconStyle>
			<color>ff000080</color>
			<scale>1.4</scale>
			<Icon>
				<href>http://maps.google.com/mapfiles/kml/shapes/square.png</href>
			</Icon>
		</IconStyle>
		<LabelStyle>
			<color>00ffffff</color>
		</LabelStyle>
		<ListStyle>
		</ListStyle>
	</Style>
	<StyleMap id="msn_square6">
		<Pair>
			<key>normal</key>
			<styleUrl>#sn_square5</styleUrl>
		</Pair>
		<Pair>
			<key>highlight</key>
			<styleUrl>#sh_square0</styleUrl>
		</Pair>
	</StyleMap>
	<Style id="sh_square10">
		<IconStyle>
			<color>ff000080</color>
			<scale>1.4</scale>
			<Icon>
				<href>http://maps.google.com/mapfiles/kml/shapes/square.png</href>
			</Icon>
		</IconStyle>
		<LabelStyle>
			<color>00ffffff</color>
		</LabelStyle>
		<ListStyle>
		</ListStyle>
	</Style>
	<StyleMap id="msn_square7">
		<Pair>
			<key>normal</key>
			<styleUrl>#sn_square</styleUrl>
		</Pair>
		<Pair>
			<key>highlight</key>
			<styleUrl>#sh_square10</styleUrl>
		</Pair>
	</StyleMap>
	<Style id="sn_square10">
		<IconStyle>
			<color>ff000080</color>
			<scale>1.2</scale>
			<Icon>
				<href>http://maps.google.com/mapfiles/kml/shapes/square.png</href>
			</Icon>
		</IconStyle>
		<LabelStyle>
			<color>00ffffff</color>
		</LabelStyle>
		<ListStyle>
		</ListStyle>
	</Style>
	<StyleMap id="msn_square8">
		<Pair>
			<key>normal</key>
			<styleUrl>#sn_square4</styleUrl>
		</Pair>
		<Pair>
			<key>highlight</key>
			<styleUrl>#sh_square8</styleUrl>
		</Pair>
	</StyleMap>
	<StyleMap id="msn_square9">
		<Pair>
			<key>normal</key>
			<styleUrl>#sn_square10</styleUrl>
		</Pair>
		<Pair>
			<key>highlight</key>
			<styleUrl>#sh_square6</styleUrl>
		</Pair>
	</StyleMap>
	<StyleMap id="msn_square10">
		<Pair>
			<key>normal</key>
			<styleUrl>#sn_square2</styleUrl>
		</Pair>
		<Pair>
			<key>highlight</key>
			<styleUrl>#sh_square7</styleUrl>
		</Pair>
	</StyleMap>
	<Folder>
		<name>Scatella wirthi</name>
		<visibility>0</visibility>
		<Placemark>
			<name>DEH1953</name>
			<visibility>0</visibility>
			<description>Holua</description>
			<LookAt>
				<longitude>-156.2202550088666</longitude>
				<latitude>20.74088595675909</latitude>
				<altitude>0</altitude>
				<heading>0.08194686156262367</heading>
				<tilt>0</tilt>
				<range>2225.35344294897</range>
				<altitudeMode>relativeToGround</altitudeMode>
				<gx:altitudeMode>relativeToSeaFloor</gx:altitudeMode>
			</LookAt>
			<styleUrl>#msn_square3</styleUrl>
			<Point>
				<coordinates>-156.2180136574174,20.74044973092954,0</coordinates>
			</Point>
		</Placemark>
		<Placemark>
			<name>MT1954</name>
			<visibility>0</visibility>
			<description>Puu Nianiau</description>
			<LookAt>
				<longitude>-156.2453611126146</longitude>
				<latitude>20.77374287358038</latitude>
				<altitude>0</altitude>
				<heading>-0.001906360456837571</heading>
				<tilt>0</tilt>
				<range>1717.58778039433</range>
				<altitudeMode>relativeToGround</altitudeMode>
				<gx:altitudeMode>relativeToSeaFloor</gx:altitudeMode>
			</LookAt>
			<styleUrl>#msn_square1</styleUrl>
			<Point>
				<coordinates>-156.2451924724163,20.77484687187711,0</coordinates>
			</Point>
		</Placemark>
		<Placemark>
			<name>OB1932</name>
			<visibility>0</visibility>
			<description>Kula Pipeline</description>
			<LookAt>
				<longitude>-156.2440935101378</longitude>
				<latitude>20.81022978072081</latitude>
				<altitude>0</altitude>
				<heading>-0.2954253658546369</heading>
				<tilt>0</tilt>
				<range>3932.163346257623</range>
				<altitudeMode>relativeToGround</altitudeMode>
				<gx:altitudeMode>relativeToSeaFloor</gx:altitudeMode>
			</LookAt>
			<styleUrl>#msn_square5</styleUrl>
			<Point>
				<coordinates>-156.2370056659208,20.81192231844861,0</coordinates>
			</Point>
		</Placemark>
		<Placemark>
			<name>DEH1949</name>
			<visibility>0</visibility>
			<description>Pauahi</description>
			<LookAt>
				<longitude>-155.2224551801064</longitude>
				<latitude>19.36821299709734</latitude>
				<altitude>0</altitude>
				<heading>9.264532853484606e-05</heading>
				<tilt>0</tilt>
				<range>2827.044628343594</range>
				<altitudeMode>relativeToGround</altitudeMode>
				<gx:altitudeMode>relativeToSeaFloor</gx:altitudeMode>
			</LookAt>
			<styleUrl>#msn_square7</styleUrl>
			<Point>
				<coordinates>-155.225279527249,19.37232151391672,0</coordinates>
			</Point>
		</Placemark>
		<Placemark>
			<name>DEH1949</name>
			<visibility>0</visibility>
			<description>Kilauea</description>
			<LookAt>
				<longitude>-155.2442503936351</longitude>
				<latitude>19.44398166545144</latitude>
				<altitude>0</altitude>
				<heading>0.01422370804770037</heading>
				<tilt>0</tilt>
				<range>9123.381303565817</range>
				<altitudeMode>relativeToGround</altitudeMode>
				<gx:altitudeMode>relativeToSeaFloor</gx:altitudeMode>
			</LookAt>
			<styleUrl>#msn_square0</styleUrl>
			<Point>
				<coordinates>-155.2556126669225,19.43394960144676,0</coordinates>
			</Point>
		</Placemark>
		<Placemark>
			<name>ED1951</name>
			<visibility>0</visibility>
			<description>Lake Waiau</description>
			<LookAt>
				<longitude>-155.4779290369962</longitude>
				<latitude>19.8117357543581</latitude>
				<altitude>0</altitude>
				<heading>-5.119031287504602e-05</heading>
				<tilt>0</tilt>
				<range>1000.217511101008</range>
				<altitudeMode>relativeToGround</altitudeMode>
				<gx:altitudeMode>relativeToSeaFloor</gx:altitudeMode>
			</LookAt>
			<styleUrl>#msn_square2</styleUrl>
			<Point>
				<coordinates>-155.4773566241398,19.81139169484918,0</coordinates>
			</Point>
		</Placemark>
		<Placemark>
			<name>CPH1952</name>
			<visibility>0</visibility>
			<description>Keanakolu, Kaula Gulch</description>
			<LookAt>
				<longitude>-155.3380559251441</longitude>
				<latitude>19.91833299689148</latitude>
				<altitude>0</altitude>
				<heading>2.550197527617315e-08</heading>
				<tilt>0</tilt>
				<range>11219.91967178281</range>
				<altitudeMode>relativeToGround</altitudeMode>
				<gx:altitudeMode>relativeToSeaFloor</gx:altitudeMode>
			</LookAt>
			<styleUrl>#msn_square8</styleUrl>
			<Point>
				<coordinates>-155.3380559251441,19.91833299689148,0</coordinates>
			</Point>
		</Placemark>
		<Placemark>
			<name>DEH&amp;WCM1952</name>
			<visibility>0</visibility>
			<description>Kulani</description>
			<LookAt>
				<longitude>-155.2858727217656</longitude>
				<latitude>19.52983019302641</latitude>
				<altitude>0</altitude>
				<heading>0.005376268199749875</heading>
				<tilt>0</tilt>
				<range>6605.81294321904</range>
				<altitudeMode>relativeToGround</altitudeMode>
				<gx:altitudeMode>relativeToSeaFloor</gx:altitudeMode>
			</LookAt>
			<styleUrl>#msn_square</styleUrl>
			<Point>
				<coordinates>-155.2793880068445,19.54905083131891,0</coordinates>
			</Point>
		</Placemark>
		<Placemark>
			<name>DEH1956</name>
			<visibility>0</visibility>
			<description>Upper Olaa Forest</description>
			<LookAt>
				<longitude>-155.2592772049755</longitude>
				<latitude>19.48379017405068</latitude>
				<altitude>0</altitude>
				<heading>-0.1048064592621136</heading>
				<tilt>0</tilt>
				<range>17780.94920890351</range>
				<altitudeMode>relativeToGround</altitudeMode>
				<gx:altitudeMode>relativeToSeaFloor</gx:altitudeMode>
			</LookAt>
			<styleUrl>#msn_square10</styleUrl>
			<Point>
				<coordinates>-155.286193564108,19.49008233328694,0</coordinates>
			</Point>
		</Placemark>
		<Placemark>
			<name>DEH1963</name>
			<visibility>0</visibility>
			<description>Hualalei</description>
			<LookAt>
				<longitude>-155.89611843913</longitude>
				<latitude>19.69482654853547</latitude>
				<altitude>0</altitude>
				<heading>-0.1245063087016958</heading>
				<tilt>0</tilt>
				<range>11169.99364657804</range>
				<altitudeMode>relativeToGround</altitudeMode>
				<gx:altitudeMode>relativeToSeaFloor</gx:altitudeMode>
			</LookAt>
			<styleUrl>#msn_square6</styleUrl>
			<Point>
				<coordinates>-155.9100868577503,19.71588123719163,0</coordinates>
			</Point>
		</Placemark>
		<Placemark>
			<name>DEH1952</name>
			<visibility>0</visibility>
			<description>Paliku</description>
			<LookAt>
				<longitude>-156.1399065165909</longitude>
				<latitude>20.71867692034466</latitude>
				<altitude>0</altitude>
				<heading>-0.199614281310363</heading>
				<tilt>0</tilt>
				<range>1482.16693300681</range>
				<altitudeMode>relativeToGround</altitudeMode>
				<gx:altitudeMode>relativeToSeaFloor</gx:altitudeMode>
			</LookAt>
			<styleUrl>#msn_square9</styleUrl>
			<Point>
				<coordinates>-156.1411209568647,20.7197274883573,0</coordinates>
			</Point>
		</Placemark>
		<Placemark>
			<name>NLHK1956</name>
			<visibility>0</visibility>
			<description>Haiku</description>
			<LookAt>
				<longitude>-156.325832584016</longitude>
				<latitude>20.91749881936003</latitude>
				<altitude>0</altitude>
				<heading>4.454065267097532e-07</heading>
				<tilt>0</tilt>
				<range>2744.253064517988</range>
				<altitudeMode>relativeToGround</altitudeMode>
				<gx:altitudeMode>relativeToSeaFloor</gx:altitudeMode>
			</LookAt>
			<styleUrl>#msn_square4</styleUrl>
			<Point>
				<coordinates>-156.3281660846155,20.91776612289453,0</coordinates>
			</Point>
		</Placemark>
	</Folder>
</Document>
</kml>
